# Supplementary material for: Di­chlorido­[N-(N,N-di­methyl­carbamimido­yl)-N′,N′,4-tri­methyl­benzohydrazonamide]­platinum(II) nitro­methane hemisolvate
Source: Acta Crystallogr Sect E Struct Rep Online. 2014 Mar 12;70(Pt 4):m131–2. doi: 10.1107/S1600536814003894 (PMC3998624; doi:10.1107/S1600536814003894)
Supplement: Supplementary file 1 [file e-70-0m131-sup1.cif]

##############################################################################
#                                                                            #
# This CIF contains the data in a paper accepted for publication in          #
# Acta Crystallographica Section E. It conforms to the requirements of       #
# Notes for Authors for Acta Crystallographica Section E, and has been       #
# peer reviewed under the auspices of the IUCr Commission on Journals.       #
#                                                                            #
# Full details of the Crystallographic Information File format               #
# are given in the paper "The Crystallographic Information File (CIF):       #
# a New Standard Archive File for Crystallography" by S. R. Hall, F. H.      #
# Allen and I. D. Brown [Acta Cryst. (1991), A47, 655-685].                  #
#                                                                            #
# The current version of the core CIF dictionary is obtainable from          #
# ftp://ftp.iucr.org/pub/cif_core.dic.                                       #
#                                                                            #
# Software is freely available for graphical display of the structure(s)     #
# in this CIF. For information consult the CIF software page                 #
# http://www.iucr.org/resources/cif/software.                                #
#                                                                            #
# This file may be used for bona fide research purposes within the           #
# scientific community so long as proper attribution is given to the journal # 
# article from which it was obtained.                                        #
#                                                                            #
##############################################################################
data_I
_audit_creation_method     SHELXL-97
_journal_date_recd_electronic     2014-01-03
_journal_date_accepted     2014-02-19
_journal_name_full     'Acta Crystallographica, Section E'
_journal_year     2014
_journal_volume     70
_journal_issue      4
_journal_page_first     m131
_journal_page_last     m132
_journal_paper_category     QM
_journal_paper_doi     10.1107/S1600536814003894
_journal_coeditor_code     ZQ2215
_publ_contact_author_name     'Matti Haukka'
_publ_contact_author_address
;
Department of Chemistry, University of Jyv\"askyl\"a, Finland, PO Box 35,
FI-40014 University of Jyv\"askyl\"a, Finland
;
_publ_contact_author_email     'matti.o.haukka@jyu.fi'
_publ_contact_author_fax     '+358 14 2602501'
_publ_contact_author_phone     '+358 40 8054666'
_publ_section_title
;\
Dichlorido[<i>N</i>-(<i>N</i>,<i>N</i>-dimethylcarbamimidoyl)-<i>N</i>',\
<i>N</i>',4-trimethylbenzohydrazonamide]platinum(II) nitromethane
hemisolvate
;
loop_
    _publ_author_name
    _publ_author_footnote
    _publ_author_address
    'Bolotin, Dmitrii S.' .
;
Department of Chemistry, Saint Petersburg State University,
Universitetsky Pr. 26, 198504 Stary Petergof, Russian Federation
;
    'Bokach, Nadezha A.' .
;
Department of Chemistry, Saint Petersburg State University,
Universitetsky Pr. 26, 198504 Stary Petergof, Russian Federation
;
    'Haukka, Matti' .
;
Department of Chemistry, University of Jyv\"askyl\"a, Finland, PO Box 35,
 FI-40014University of Jyv\"askyl\"a, Finland
;
_database_code_depnum_ccdc_archive     'CCDC 987902'
_chemical_name_systematic
;\
Dichlorido[<i>N</i>-(<i>N</i>,<i>N</i>-dimethylcarbamimidoyl)-\
<i>N</i>',<i>N</i>',4-trimethylbenzohydrazonamide]platinum(II)
nitromethane hemisolvate
;
_chemical_name_common     ?
_chemical_formula_moiety     'C13 H21 Cl2 N5 Pt, 0.5(C H3 N O2)'
_chemical_formula_sum     'C13.5 H22.5 Cl2 N5.5 O1 Pt1'
_chemical_formula_iupac     '[Pt Cl2 (C13 H21 N5)], 0.5C H3 N O2'
_chemical_formula_weight     543.86
_chemical_melting_point     ?
_symmetry_cell_setting     monoclinic
_symmetry_space_group_name_H-M     'C 2/c'
_symmetry_space_group_name_Hall     '-C 2yc'
loop_
    _symmetry_equiv_pos_as_xyz
    'x, y, z'
    '-x, y, -z+1/2'
    'x+1/2, y+1/2, z'
    '-x+1/2, y+1/2, -z+1/2'
    '-x, -y, -z'
    'x, -y, z-1/2'
    '-x+1/2, -y+1/2, -z'
    'x+1/2, -y+1/2, z-1/2'
_cell_length_a     20.7561(3)
_cell_length_b     15.1847(3)
_cell_length_c     14.5191(2)
_cell_angle_alpha     90.00
_cell_angle_beta     126.2550(10)
_cell_angle_gamma     90.00
_cell_volume     3690.10(10)
_cell_formula_units_Z     8
_cell_measurement_reflns_used     9933
_cell_measurement_theta_min     3.20
_cell_measurement_theta_max     36.39
_cell_measurement_temperature     100(2)
_exptl_crystal_description     block
_exptl_crystal_colour     yellow
_exptl_crystal_size_max     0.44
_exptl_crystal_size_mid     0.29
_exptl_crystal_size_min     0.20
_exptl_crystal_density_diffrn     1.958
_exptl_crystal_density_meas     ?
_exptl_crystal_density_method     'not measured'
_exptl_crystal_F_000     2096
_exptl_absorpt_coefficient_mu     7.906
_exptl_absorpt_correction_type     numerical
_exptl_absorpt_process_details     '(SADABS; Sheldrick, 2008<i>a</i>)'
_exptl_absorpt_correction_T_min     0.130
_exptl_absorpt_correction_T_max     0.297
_exptl_special_details     ?
_diffrn_ambient_temperature     100(2)
_diffrn_radiation_type     MoK\a
_diffrn_radiation_wavelength     0.71073
_diffrn_radiation_source     'fine-focus sealed tube'
_diffrn_radiation_monochromator     'curved graphite crystal'
_diffrn_measurement_device_type     'Bruker Kappa APEXII DUO CCD'
_diffrn_measurement_device     '62mm x 62mm CCD camera on \k-goniostat'
_diffrn_measurement_method     '\f scans and \w scans with \k offset'
_diffrn_detector_area_resol_mean     16
_diffrn_reflns_number     38976
_diffrn_reflns_av_R_equivalents     0.0170
_diffrn_reflns_av_sigmaI/netI     0.0144
_diffrn_reflns_theta_min     1.95
_diffrn_reflns_theta_max     36.48
_diffrn_reflns_theta_full     36.48
_diffrn_measured_fraction_theta_max     0.995
_diffrn_measured_fraction_theta_full     0.995
_diffrn_reflns_limit_h_min     -34
_diffrn_reflns_limit_h_max     33
_diffrn_reflns_limit_k_min     -25
_diffrn_reflns_limit_k_max     24
_diffrn_reflns_limit_l_min     -20
_diffrn_reflns_limit_l_max     24
_diffrn_standards_number     ?
_diffrn_standards_interval_count     ?
_diffrn_standards_interval_time     ?
_diffrn_standards_decay_%     ?
_refine_special_details
;
Refinement of <i>F</i>^2^ against ALL reflections. The weighted <i>R</i>-factor
<i>wR</i> and goodness of fit <i>S</i> are based on <i>F</i>^2^, conventional
<i>R</i>-factors <i>R</i> are based on <i>F</i>, with <i>F</i> set to zero for
negative <i>F</i>^2^. The threshold expression of <i>F</i>^2^ >
\s(<i>F</i>^2^) is used only for calculating <i>R</i>-factors(gt) <i>etc</i>.
and is not relevant to the choice of reflections for refinement.
<i>R</i>-factors based on <i>F</i>^2^ are statistically about twice as large
as those based on <i>F</i>, and <i>R</i>- factors based on ALL data will be
even larger.
;
_reflns_number_total     9015
_reflns_number_gt     8276
_reflns_threshold_expression     I>2sigma(I)
_refine_ls_structure_factor_coef     Fsqd
_refine_ls_matrix_type     full
_refine_ls_R_factor_all     0.0185
_refine_ls_R_factor_gt     0.0153
_refine_ls_wR_factor_gt     0.0338
_refine_ls_wR_factor_ref     0.0347
_refine_ls_goodness_of_fit_ref     1.058
_refine_ls_restrained_S_all     1.060
_refine_ls_number_reflns     9015
_refine_ls_number_parameters     226
_refine_ls_number_restraints     2
_refine_ls_hydrogen_treatment     constr
_refine_ls_weighting_scheme     calc
_refine_ls_weighting_details
         'calc w=1/[\s^2^(Fo^2^)+(0.0133P)^2^+5.9064P] where P=(Fo^2^+2Fc^2^)/3'
_atom_sites_solution_hydrogens     geom
_atom_sites_solution_primary     direct
_atom_sites_solution_secondary     difmap
_refine_ls_shift/su_max     0.002
_refine_ls_shift/su_mean     0.000
_refine_diff_density_max     0.775
_refine_diff_density_min     -1.007
_refine_ls_extinction_method     none
_refine_ls_extinction_coef     ?
loop_
    _atom_type_symbol
    _atom_type_description
    _atom_type_scat_dispersion_real
    _atom_type_scat_dispersion_imag
    _atom_type_scat_source
    'C' 'C' 0.0033 0.0016
                         'International Tables Vol C Tables 4.2.6.8 and 6.1.1.4'
    'H' 'H' 0.0000 0.0000
                         'International Tables Vol C Tables 4.2.6.8 and 6.1.1.4'
    'N' 'N' 0.0061 0.0033
                         'International Tables Vol C Tables 4.2.6.8 and 6.1.1.4'
    'Cl' 'Cl' 0.1484 0.1585
                         'International Tables Vol C Tables 4.2.6.8 and 6.1.1.4'
    'Pt' 'Pt' -1.7033 8.3905
                         'International Tables Vol C Tables 4.2.6.8 and 6.1.1.4'
    'O' 'O' 0.0106 0.0060
                         'International Tables Vol C Tables 4.2.6.8 and 6.1.1.4'
_computing_data_collection     'APEX2 (Bruker, 2010)'
_computing_cell_refinement     'SAINT (Bruker, 2010)'
_computing_data_reduction     'SAINT (Bruker, 2010)'
_computing_structure_solution     'SHELXS97 (Sheldrick, 2008<i>b</i>)'
_computing_structure_refinement     'SHELXL97 (Sheldrick, 2008<i>b</i>)'
_computing_molecular_graphics     'CrystalMaker (CrystalMaker Software, 2011)'
_computing_publication_material     'SHELXL97 (Sheldrick, 2008<i>b</i>)'
loop_
    _atom_site_type_symbol
    _atom_site_label
    _atom_site_fract_x
    _atom_site_fract_y
    _atom_site_fract_z
    _atom_site_U_iso_or_equiv
    _atom_site_adp_type
    _atom_site_calc_flag
    _atom_site_refinement_flags
    _atom_site_occupancy
    _atom_site_symmetry_multiplicity
    _atom_site_disorder_assembly
    _atom_site_disorder_group
    Pt Pt1 0.086711(3) 0.544103(3) 0.926821(4) 0.011770(10)
                                                          Uani d . 1 1 . .
    Cl Cl1 0.101415(19) 0.39718(2) 0.89820(3) 0.01527(5) Uani d . 1 1 . .
    Cl Cl2 0.22139(2) 0.56194(2) 1.00525(4) 0.02319(7) Uani d . 1 1 . .
    N N1 0.06341(7) 0.66831(7) 0.95151(10) 0.01384(18) Uani d . 1 1 . .
    N N2 0.10725(7) 0.74645(8) 0.96392(11) 0.0178(2) Uani d . 1 1 . .
    N N3 -0.05540(7) 0.62871(8) 0.92740(10) 0.01448(18) Uani d . 1 1 . .
    H H3N -0.0805 0.6409 0.9571 0.022 Uiso d R 1 1 . .
    N N4 -0.15323(7) 0.52601(8) 0.81191(10) 0.01497(19) Uani d . 1 1 . .
    N N5 -0.02759(7) 0.51555(8) 0.84918(10) 0.01401(18) Uani d . 1 1 . .
    H H5N -0.0494 0.4762 0.7988 0.021 Uiso d R 1 1 . .
    C C1 0.11579(9) 0.75208(11) 0.87141(14) 0.0222(3) Uani d . 1 1 . .
    H H1A 0.1448 0.7003 0.8734 0.033 Uiso calc R 1 1 . .
    H H1B 0.1455 0.8055 0.8806 0.033 Uiso calc R 1 1 . .
    H H1C 0.0628 0.7542 0.7980 0.033 Uiso calc R 1 1 . .
    C C2 0.18337(9) 0.75253(11) 1.07686(14) 0.0223(3) Uani d . 1 1 . .
    H H2A 0.1735 0.7596 1.1346 0.033 Uiso calc R 1 1 . .
    H H2B 0.2134 0.8034 1.0793 0.033 Uiso calc R 1 1 . .
    H H2C 0.2143 0.6987 1.0925 0.033 Uiso calc R 1 1 . .
    C C3 0.00349(8) 0.68722(8) 0.95483(11) 0.01326(19) Uani d . 1 1 . .
    C C4 -0.00996(8) 0.77467(9) 0.98743(11) 0.0143(2) Uani d . 1 1 . .
    C C5 0.03328(10) 0.80236(10) 1.10020(13) 0.0214(3) Uani d . 1 1 . .
    H H5A 0.0757 0.7671 1.1591 0.026 Uiso calc R 1 1 . .
    C C6 0.01455(10) 0.88207(11) 1.12719(14) 0.0241(3) Uani d . 1 1 . .
    H H6 0.0446 0.9005 1.2047 0.029 Uiso calc R 1 1 . .
    C C7 -0.04716(9) 0.93496(10) 1.04312(14) 0.0204(3) Uani d . 1 1 . .
    C C8 -0.06930(11) 1.01952(11) 1.07194(18) 0.0287(3) Uani d . 1 1 . .
    H H8A -0.1182 1.0107 1.0665 0.043 Uiso calc R 1 1 . .
    H H8B -0.0783 1.0656 1.0182 0.043 Uiso calc R 1 1 . .
    H H8C -0.0258 1.0374 1.1499 0.043 Uiso calc R 1 1 . .
    C C9 -0.09025(9) 0.90607(10) 0.93054(14) 0.0220(3) Uani d . 1 1 . .
    H H9 -0.1323 0.9416 0.8715 0.026 Uiso calc R 1 1 . .
    C C10 -0.07310(9) 0.82650(10) 0.90270(13) 0.0196(2) Uani d . 1 1 . .
    H H10 -0.1045 0.8072 0.8255 0.023 Uiso calc R 1 1 . .
    C C11 -0.07838(8) 0.55407(8) 0.86030(11) 0.01253(19) Uani d . 1 1 . .
    C C12 -0.17809(9) 0.43894(9) 0.76070(13) 0.0182(2) Uani d . 1 1 . .
    H H12A -0.2021 0.4431 0.6790 0.027 Uiso calc R 1 1 . .
    H H12B -0.2174 0.4151 0.7709 0.027 Uiso calc R 1 1 . .
    H H12C -0.1315 0.3999 0.7977 0.027 Uiso calc R 1 1 . .
    C C13 -0.21699(8) 0.58213(10) 0.79291(13) 0.0197(2) Uani d . 1 1 . .
    H H13A -0.2321 0.5628 0.8421 0.030 Uiso calc R 1 1 . .
    H H13B -0.2634 0.5781 0.7127 0.030 Uiso calc R 1 1 . .
    H H13C -0.1984 0.6433 0.8111 0.030 Uiso calc R 1 1 . .
    O O1 0.23109(19) 0.25839(19) 0.8531(2) 0.0342(6) Uani d PD 0.50 1 A -1
    N N6 0.24020(19) 0.2509(2) 0.9450(3) 0.0313(6) Uani d PD 0.50 1 A -1
    C C14 0.1897(11) 0.1872(12) 0.958(2) 0.0371(7) Uani d PD 0.50 1 A -1
    H H14A 0.1352 0.1861 0.8870 0.056 Uiso calc PR 0.50 1 A -1
    H H14B 0.1883 0.2062 1.0211 0.056 Uiso calc PR 0.50 1 A -1
    H H14C 0.2129 0.1280 0.9737 0.056 Uiso calc PR 0.50 1 A -1
    O O2 0.1983(8) 0.1969(8) 0.9556(13) 0.0371(7) Uani d PD 0.50 1 B -2
loop_
    _atom_site_aniso_label
    _atom_site_aniso_U_11
    _atom_site_aniso_U_22
    _atom_site_aniso_U_33
    _atom_site_aniso_U_12
    _atom_site_aniso_U_13
    _atom_site_aniso_U_23
    Pt1 0.01165(2) 0.01170(2) 0.01451(2) 0.000070(10)
                                                    0.00913(2) -0.000610(10)
    Cl1 0.01681(12) 0.01324(12) 0.01993(12) 0.00183(10) 0.01316(11) 0.00001(10)
    Cl2 0.01519(13) 0.02011(15) 0.03501(18) -0.00179(11) 0.01526(14)
                                                                    -0.00348(13)
    N1 0.0138(4) 0.0127(4) 0.0187(5) -0.0007(3) 0.0116(4) -0.0007(4)
    N2 0.0186(5) 0.0140(5) 0.0267(6) -0.0036(4) 0.0167(5) -0.0011(4)
    N3 0.0164(4) 0.0130(4) 0.0197(5) -0.0019(4) 0.0138(4) -0.0030(4)
    N4 0.0124(4) 0.0142(5) 0.0196(5) -0.0008(3) 0.0102(4) -0.0019(4)
    N5 0.0132(4) 0.0136(5) 0.0165(4) -0.0017(4) 0.0095(4) -0.0027(4)
    C1 0.0186(6) 0.0260(7) 0.0252(6) -0.0016(5) 0.0146(5) 0.0058(5)
    C2 0.0220(6) 0.0211(6) 0.0266(7) -0.0084(5) 0.0159(6) -0.0085(5)
    C3 0.0149(5) 0.0120(5) 0.0158(5) -0.0003(4) 0.0106(4) -0.0001(4)
    C4 0.0155(5) 0.0120(5) 0.0192(5) -0.0003(4) 0.0124(5) -0.0009(4)
    C5 0.0278(7) 0.0177(6) 0.0187(6) 0.0067(5) 0.0137(5) 0.0000(5)
    C6 0.0300(7) 0.0202(7) 0.0243(6) 0.0044(5) 0.0172(6) -0.0040(5)
    C7 0.0229(6) 0.0132(5) 0.0346(7) 0.0003(5) 0.0222(6) -0.0019(5)
    C8 0.0349(8) 0.0158(6) 0.0492(10) 0.0023(6) 0.0326(8) -0.0035(6)
    C9 0.0180(6) 0.0179(6) 0.0303(7) 0.0045(5) 0.0144(6) 0.0018(5)
    C10 0.0165(5) 0.0180(6) 0.0226(6) 0.0025(5) 0.0107(5) -0.0013(5)
    C11 0.0133(5) 0.0117(5) 0.0146(5) 0.0000(4) 0.0094(4) 0.0005(4)
    C12 0.0175(5) 0.0166(6) 0.0221(6) -0.0038(4) 0.0126(5) -0.0042(5)
    C13 0.0138(5) 0.0198(6) 0.0246(6) 0.0040(4) 0.0107(5) 0.0023(5)
    O1 0.0462(16) 0.0301(13) 0.0322(13) 0.0129(12) 0.0263(13) 0.0062(10)
    N6 0.0300(14) 0.0254(14) 0.0396(16) 0.0101(11) 0.0211(13) 0.0053(12)
    C14 0.032(3) 0.028(3) 0.0494(12) -0.0033(15) 0.0232(15) 0.0019(18)
    O2 0.032(3) 0.028(3) 0.0494(12) -0.0033(15) 0.0232(15) 0.0019(18)
_geom_special_details
;
All e.s.d.'s (except the e.s.d. in the dihedral angle between two l.s. planes)
are estimated using the full covariance matrix. The cell e.s.d.'s are taken
into account individually in the estimation of e.s.d.'s in distances, angles
and torsion angles; correlations between e.s.d.'s in cell parameters are only
used when they are defined by crystal symmetry. An approximate (isotropic)
treatment of cell e.s.d.'s is used for estimating e.s.d.'s involving l.s.
planes.
;
loop_
    _geom_bond_atom_site_label_1
    _geom_bond_atom_site_label_2
    _geom_bond_site_symmetry_2
    _geom_bond_distance
    _geom_bond_publ_flag
    Pt1 N5 . 1.9809(11) yes
    Pt1 N1 . 2.0309(11) yes
    Pt1 Cl1 . 2.3223(3) yes
    Pt1 Cl2 . 2.3279(3) yes
    N1 C3 . 1.3049(16) ?
    N1 N2 . 1.4402(16) ?
    N2 C1 . 1.4576(19) ?
    N2 C2 . 1.459(2) ?
    N3 C3 . 1.3660(17) ?
    N3 C11 . 1.3826(17) ?
    N3 H3N . 0.8702 ?
    N4 C11 . 1.3408(17) ?
    N4 C12 . 1.4537(18) ?
    N4 C13 . 1.4567(18) ?
    N5 C11 . 1.2966(16) ?
    N5 H5N . 0.8399 ?
    C1 H1A . 0.9800 ?
    C1 H1B . 0.9800 ?
    C1 H1C . 0.9800 ?
    C2 H2A . 0.9800 ?
    C2 H2B . 0.9800 ?
    C2 H2C . 0.9800 ?
    C3 C4 . 1.4904(18) ?
    C4 C5 . 1.3875(19) ?
    C4 C10 . 1.3941(19) ?
    C5 C6 . 1.396(2) ?
    C5 H5A . 0.9500 ?
    C6 C7 . 1.388(2) ?
    C6 H6 . 0.9500 ?
    C7 C9 . 1.391(2) ?
    C7 C8 . 1.504(2) ?
    C8 H8A . 0.9800 ?
    C8 H8B . 0.9800 ?
    C8 H8C . 0.9800 ?
    C9 C10 . 1.386(2) ?
    C9 H9 . 0.9500 ?
    C10 H10 . 0.9500 ?
    C12 H12A . 0.9800 ?
    C12 H12B . 0.9800 ?
    C12 H12C . 0.9800 ?
    C13 H13A . 0.9800 ?
    C13 H13B . 0.9800 ?
    C13 H13C . 0.9800 ?
    O1 N6 . 1.237(3) ?
    N6 C14 . 1.518(8) ?
    C14 H14A . 0.9800 ?
    C14 H14B . 0.9800 ?
    C14 H14C . 0.9800 ?
loop_
    _geom_angle_atom_site_label_1
    _geom_angle_atom_site_label_2
    _geom_angle_atom_site_label_3
    _geom_angle_site_symmetry_1
    _geom_angle_site_symmetry_3
    _geom_angle
    _geom_angle_publ_flag
    N5 Pt1 N1 . . 88.49(5) ?
    N5 Pt1 Cl1 . . 85.86(3) ?
    N1 Pt1 Cl1 . . 173.69(3) ?
    N5 Pt1 Cl2 . . 172.48(3) ?
    N1 Pt1 Cl2 . . 98.51(3) ?
    Cl1 Pt1 Cl2 . . 87.274(12) ?
    C3 N1 N2 . . 111.07(11) ?
    C3 N1 Pt1 . . 122.86(9) ?
    N2 N1 Pt1 . . 126.04(8) ?
    N1 N2 C1 . . 110.19(11) ?
    N1 N2 C2 . . 112.14(11) ?
    C1 N2 C2 . . 113.01(11) ?
    C3 N3 C11 . . 127.96(11) ?
    C3 N3 H3N . . 114.3 ?
    C11 N3 H3N . . 117.7 ?
    C11 N4 C12 . . 120.52(11) ?
    C11 N4 C13 . . 123.69(12) ?
    C12 N4 C13 . . 115.29(11) ?
    C11 N5 Pt1 . . 128.23(9) ?
    C11 N5 H5N . . 111.7 ?
    Pt1 N5 H5N . . 119.9 ?
    N2 C1 H1A . . 109.5 ?
    N2 C1 H1B . . 109.5 ?
    H1A C1 H1B . . 109.5 ?
    N2 C1 H1C . . 109.5 ?
    H1A C1 H1C . . 109.5 ?
    H1B C1 H1C . . 109.5 ?
    N2 C2 H2A . . 109.5 ?
    N2 C2 H2B . . 109.5 ?
    H2A C2 H2B . . 109.5 ?
    N2 C2 H2C . . 109.5 ?
    H2A C2 H2C . . 109.5 ?
    H2B C2 H2C . . 109.5 ?
    N1 C3 N3 . . 123.64(12) ?
    N1 C3 C4 . . 124.71(12) ?
    N3 C3 C4 . . 111.65(11) ?
    C5 C4 C10 . . 118.99(13) ?
    C5 C4 C3 . . 122.20(12) ?
    C10 C4 C3 . . 118.53(12) ?
    C4 C5 C6 . . 120.05(14) ?
    C4 C5 H5A . . 120.0 ?
    C6 C5 H5A . . 120.0 ?
    C7 C6 C5 . . 121.33(14) ?
    C7 C6 H6 . . 119.3 ?
    C5 C6 H6 . . 119.3 ?
    C6 C7 C9 . . 117.95(13) ?
    C6 C7 C8 . . 121.61(15) ?
    C9 C7 C8 . . 120.41(15) ?
    C7 C8 H8A . . 109.5 ?
    C7 C8 H8B . . 109.5 ?
    H8A C8 H8B . . 109.5 ?
    C7 C8 H8C . . 109.5 ?
    H8A C8 H8C . . 109.5 ?
    H8B C8 H8C . . 109.5 ?
    C10 C9 C7 . . 121.34(14) ?
    C10 C9 H9 . . 119.3 ?
    C7 C9 H9 . . 119.3 ?
    C9 C10 C4 . . 120.30(14) ?
    C9 C10 H10 . . 119.9 ?
    C4 C10 H10 . . 119.9 ?
    N5 C11 N4 . . 124.54(12) ?
    N5 C11 N3 . . 119.36(12) ?
    N4 C11 N3 . . 116.09(11) ?
    N4 C12 H12A . . 109.5 ?
    N4 C12 H12B . . 109.5 ?
    H12A C12 H12B . . 109.5 ?
    N4 C12 H12C . . 109.5 ?
    H12A C12 H12C . . 109.5 ?
    H12B C12 H12C . . 109.5 ?
    N4 C13 H13A . . 109.5 ?
    N4 C13 H13B . . 109.5 ?
    H13A C13 H13B . . 109.5 ?
    N4 C13 H13C . . 109.5 ?
    H13A C13 H13C . . 109.5 ?
    H13B C13 H13C . . 109.5 ?
    O1 N6 C14 . . 121.0(10) ?
loop_
    _geom_torsion_atom_site_label_1
    _geom_torsion_atom_site_label_2
    _geom_torsion_atom_site_label_3
    _geom_torsion_atom_site_label_4
    _geom_torsion_site_symmetry_1
    _geom_torsion_site_symmetry_2
    _geom_torsion_site_symmetry_3
    _geom_torsion_site_symmetry_4
    _geom_torsion
    _geom_torsion_publ_flag
    N5 Pt1 N1 C3 . . . . 24.61(11) ?
    Cl2 Pt1 N1 C3 . . . . -158.15(10) ?
    N5 Pt1 N1 N2 . . . . -153.35(11) ?
    Cl2 Pt1 N1 N2 . . . . 23.89(11) ?
    C3 N1 N2 C1 . . . . -127.66(12) ?
    Pt1 N1 N2 C1 . . . . 50.50(15) ?
    C3 N1 N2 C2 . . . . 105.52(13) ?
    Pt1 N1 N2 C2 . . . . -76.31(14) ?
    N1 Pt1 N5 C11 . . . . -23.40(12) ?
    Cl1 Pt1 N5 C11 . . . . 153.79(12) ?
    N2 N1 C3 N3 . . . . 169.27(12) ?
    Pt1 N1 C3 N3 . . . . -8.97(18) ?
    N2 N1 C3 C4 . . . . -10.04(18) ?
    Pt1 N1 C3 C4 . . . . 171.73(9) ?
    C11 N3 C3 N1 . . . . -22.1(2) ?
    C11 N3 C3 C4 . . . . 157.24(12) ?
    N1 C3 C4 C5 . . . . -76.83(18) ?
    N3 C3 C4 C5 . . . . 103.79(15) ?
    N1 C3 C4 C10 . . . . 109.32(16) ?
    N3 C3 C4 C10 . . . . -70.06(15) ?
    C10 C4 C5 C6 . . . . -1.5(2) ?
    C3 C4 C5 C6 . . . . -175.32(14) ?
    C4 C5 C6 C7 . . . . 0.2(3) ?
    C5 C6 C7 C9 . . . . 0.2(2) ?
    C5 C6 C7 C8 . . . . 178.10(16) ?
    C6 C7 C9 C10 . . . . 0.8(2) ?
    C8 C7 C9 C10 . . . . -177.14(15) ?
    C7 C9 C10 C4 . . . . -2.2(2) ?
    C5 C4 C10 C9 . . . . 2.5(2) ?
    C3 C4 C10 C9 . . . . 176.52(13) ?
    Pt1 N5 C11 N4 . . . . -173.99(10) ?
    Pt1 N5 C11 N3 . . . . 5.04(18) ?
    C12 N4 C11 N5 . . . . 12.4(2) ?
    C13 N4 C11 N5 . . . . -159.13(13) ?
    C12 N4 C11 N3 . . . . -166.66(12) ?
    C13 N4 C11 N3 . . . . 21.81(19) ?
    C3 N3 C11 N5 . . . . 24.5(2) ?
    C3 N3 C11 N4 . . . . -156.34(13) ?
loop_
    _geom_hbond_atom_site_label_D
    _geom_hbond_atom_site_label_H
    _geom_hbond_atom_site_label_A
    _geom_hbond_site_symmetry_A
    _geom_hbond_distance_DH
    _geom_hbond_distance_HA
    _geom_hbond_distance_DA
    _geom_hbond_angle_DHA
    _geom_hbond_publ_flag
    N3 H3N Cl1 5_567 0.87 2.45 3.2154(11) 146.6 yes
    N5 H5N Cl1 2_556 0.84 2.67 3.4598(12) 157.0 yes
