# Supplementary material for: Di­chlorido­[N-(N,N-di­methyl­carbamimido­yl)-N′,N′,4-tri­methyl­benzohydrazonamide]­platinum(II) nitro­methane hemisolvate
Source: Acta Crystallogr Sect E Struct Rep Online. 2014 Mar 12;70(Pt 4):m131–2. doi: 10.1107/S1600536814003894 (PMC3998624; doi:10.1107/S1600536814003894)
Supplement: Supplementary file 2 [file e-70-0m131-Isup2.hkl]

# 
# h,k,l, Fc-squared, Fo-squared, sigma(Fo-squared) and status flag 
# 
data_I
_shelx_title ' bol195 in C2/c #  15 (yellow block)' 
_shelx_refln_list_code          4 
_shelx_F_calc_maximum      906.96 
_exptl_crystal_F_000      2096.00 
_reflns_d_resolution_high  0.5977 
 
loop_ 
 _symmetry_equiv_pos_as_xyz 
 'x, y, z' 
 '-x, y, -z+1/2' 
 'x+1/2, y+1/2, z' 
 '-x+1/2, y+1/2, -z+1/2' 
 '-x, -y, -z' 
 'x, -y, z-1/2' 
 '-x+1/2, -y+1/2, -z' 
 'x+1/2, -y+1/2, z-1/2' 
 
_cell_length_a    20.7561 
_cell_length_b    15.1847 
_cell_length_c    14.5191 
_cell_angle_alpha  90.000 
_cell_angle_beta  126.255 
_cell_angle_gamma  90.000 
 
_shelx_F_squared_multiplier     1.000 
 
loop_ 
 _refln_index_h 
 _refln_index_k 
 _refln_index_l 
 _refln_F_squared_calc 
 _refln_F_squared_meas 
 _refln_F_squared_sigma 
 _refln_observed_status 
   2   0   0   170211.25   167564.47   2485.68 o 
   4   0   0    63205.50    65477.20    569.40 o 
   6   0   0   458967.62   433663.28   3402.00 o 
   8   0   0    40776.19    41969.13    359.53 o 
  10   0   0   150794.56   144609.77   1318.86 o 
  12   0   0   135506.61   136367.56   1251.69 o 
  14   0   0     8064.75     8499.86    148.48 o 
  16   0   0    80760.93    79927.43   1293.11 o 
  18   0   0    30439.15    29490.76    458.87 o 
  20   0   0      927.89      925.99    101.89 o 
  22   0   0    35653.46    33945.27    538.79 o 
  24   0   0    13241.60    12203.04    379.21 o 
  26   0   0       34.51       22.75    166.85 o 
   3   1   0    46651.04    47084.53    389.27 o 
   5   1   0   165869.86   165526.08    996.17 o 
   7   1   0   207871.98   203884.86   1161.37 o 
   9   1   0    31154.79    30999.89    208.32 o 
  11   1   0   109992.27   110281.09    730.43 o 
  13   1   0    77457.02    76087.84    508.71 o 
  15   1   0    25618.11    25092.71    224.61 o 
  17   1   0    73550.73    70304.45    679.89 o 
  19   1   0    11053.42    10525.89    161.69 o 
  21   1   0     5583.04     5447.38    128.76 o 
  23   1   0    36804.99    35999.54    538.95 o 
  25   1   0     1279.75     1405.71    134.07 o 
  27   1   0     2478.16     2268.93    155.52 o 
   0   2   0   265221.78   243363.08   4679.48 o 
   2   2   0    38343.05    37779.41    288.02 o 
   4   2   0    70809.66    71441.28    567.89 o 
   6   2   0   226320.05   226415.72   1344.98 o 
   8   2   0    32968.75    35272.34    221.45 o 
  10   2   0    37096.22    36166.74    272.22 o 
  12   2   0    84624.26    85457.92    604.23 o 
  14   2   0    10595.34     9970.70    120.51 o 
  16   2   0    82314.95    78976.09    752.42 o 
  18   2   0    40411.02    38096.89    400.04 o 
  20   2   0     2215.87     2226.59     94.44 o 
  22   2   0    26020.79    24869.14    302.71 o 
  24   2   0    16125.70    15327.84    305.68 o 
  26   2   0      180.41      127.25    120.58 o 
   1   3   0   134137.83   128164.95   2839.95 o 
   3   3   0     9165.72     8977.95    105.17 o 
   5   3   0    29748.06    31324.54    248.00 o 
   7   3   0    51454.05    50239.09    310.94 o 
   9   3   0     5489.98     5671.48     57.89 o 
  11   3   0    56317.82    56613.83    366.10 o 
  13   3   0    30945.89    31047.29    328.94 o 
  15   3   0     8994.40     9075.40    122.98 o 
  17   3   0    54148.29    52671.46    582.38 o 
  19   3   0    20054.50    19529.40    242.70 o 
  21   3   0     1150.67     1140.40     79.50 o 
  23   3   0    17593.12    16809.99    591.57 o 
  25   3   0     3899.99     3986.39    184.96 o 
  27   3   0     1167.71     1236.95    144.50 o 
   0   4   0   109971.98    96913.89   9423.42 o 
   2   4   0     1456.59     1847.21     75.75 o 
   4   4   0     9451.42    10939.70     86.76 o 
   6   4   0    14368.14    13194.56    134.56 o 
   8   4   0      899.62      898.90     34.70 o 
  10   4   0     6625.24     6743.21     75.53 o 
  12   4   0    23762.03    24457.69    206.21 o 
  14   4   0      749.15      742.54     39.98 o 
  16   4   0     5849.87     5576.41    133.55 o 
  18   4   0    16404.29    15508.73    205.80 o 
  20   4   0     2240.86     2130.55     92.30 o 
  22   4   0     3167.82     3332.16    118.09 o 
  24   4   0     5711.24     5928.08    206.42 o 
  26   4   0     1084.09     1114.00    144.80 o 
   1   5   0      125.64      244.44     38.31 o 
   3   5   0    13439.61    13788.64    166.05 o 
   5   5   0     1563.25     1446.47     36.15 o 
   7   5   0     4088.73     4664.99     55.16 o 
   9   5   0     2826.43     2761.76     49.33 o 
  11   5   0     2431.21     2838.59    120.04 o 
  13   5   0     5043.16     4977.56     74.78 o 
  15   5   0      194.38      301.67     41.50 o 
  17   5   0     2836.69     2771.99     94.69 o 
  19   5   0     2880.41     2795.14    107.28 o 
  21   5   0      356.77      305.51     73.87 o 
  23   5   0     1000.94     1191.15    310.95 o 
  25   5   0     2206.80     1885.55    147.41 o 
  27   5   0      607.58      956.77    144.80 o 
   0   6   0    68674.81    68099.36    763.00 o 
   2   6   0    17392.88    17480.55    162.38 o 
   4   6   0     2804.12     3293.48     42.98 o 
   6   6   0    21614.64    20827.61    165.32 o 
   8   6   0     4021.10     3893.76     67.79 o 
  10   6   0    17323.67    17942.86    214.81 o 
  12   6   0      145.16      371.89     37.75 o 
  14   6   0     2196.43     2254.57     79.14 o 
  16   6   0     6512.03     6083.61    122.17 o 
  18   6   0     1446.45     1555.53     78.63 o 
  20   6   0        0.11       38.46     66.28 o 
  22   6   0     3087.99     3058.76    165.99 o 
  24   6   0        7.41       56.88    117.98 o 
  26   6   0      249.79      302.56    125.94 o 
   1   7   0     7432.48     6983.91    104.51 o 
   3   7   0    13759.00    14707.61    122.72 o 
   5   7   0    13568.02    13466.61    126.45 o 
   7   7   0    35548.61    36168.48    270.70 o 
   9   7   0    17188.28    17223.74    146.70 o 
  11   7   0    12197.12    12505.25    132.08 o 
  13   7   0    18823.36    18740.88    181.57 o 
  15   7   0     2214.02     2419.23     77.34 o 
  17   7   0     5913.24     5913.86    235.36 o 
  19   7   0     1975.19     1966.48     89.90 o 
  21   7   0       45.69       62.81    106.19 o 
  23   7   0     8610.57     8750.94    307.16 o 
  25   7   0       63.70      -41.71    123.35 o 
   0   8   0    93968.60    87967.83   2453.20 o 
   2   8   0     1715.15     2165.27     91.39 o 
   4   8   0     2766.07     2550.82     48.91 o 
   6   8   0    57458.23    58031.96    418.85 o 
   8   8   0    20635.74    20183.44    179.11 o 
  10   8   0    17405.98    16775.73    161.60 o 
  12   8   0    27378.17    27357.94    264.87 o 
  14   8   0    16110.86    15252.52    176.77 o 
  16   8   0    20311.04    19769.80    258.35 o 
  18   8   0    13079.77    12821.04    227.70 o 
  20   8   0     3466.66     3316.90    115.53 o 
  22   8   0    15857.82    15761.98    311.05 o 
  24   8   0    11704.89    11474.01    270.78 o 
  26   8   0      156.36       57.77    125.94 o 
   1   9   0    87874.56    86540.71    909.46 o 
   3   9   0      658.46      613.18     33.11 o 
   5   9   0    28569.61    28704.76    238.69 o 
   7   9   0    72166.20    73023.33    559.87 o 
   9   9   0     5925.23     5913.96     87.21 o 
  11   9   0    51871.30    52723.76    424.17 o 
  13   9   0    58814.00    57201.40    596.77 o 
  15   9   0     1033.00     1042.79    116.04 o 
  17   9   0    27683.60    27893.38    320.66 o 
  19   9   0    16014.68    15810.20    221.75 o 
  21   9   0     1047.96      809.16    117.98 o 
  23   9   0    27945.86    27758.77    455.75 o 
  25   9   0     2586.14     2383.19    160.62 o 
   0  10   0   150333.25   143251.12   2631.73 o 
   2  10   0     6247.49     5830.89     95.24 o 
   4  10   0    29251.26    30139.50    278.14 o 
   6  10   0   129657.63   130003.84   1075.55 o 
   8  10   0    20601.38    20901.27    233.14 o 
  10  10   0    20995.54    21127.40    196.86 o 
  12  10   0    62921.71    62772.40    548.43 o 
  14  10   0     8814.02     8451.09    198.14 o 
  16  10   0    19917.16    20131.75    249.20 o 
  18  10   0    25615.84    24806.65    298.90 o 
  20  10   0     4930.06     4883.75    154.43 o 
  22  10   0    20057.95    19843.37    361.96 o 
  24  10   0    15764.94    15638.88    321.77 o 
   1  11   0    91663.81    89153.27   1185.19 o 
   3  11   0     4110.61     3701.31    111.66 o 
   5  11   0   106435.20   108527.09    906.33 o 
   7  11   0   109843.39   108835.19    899.49 o 
   9  11   0      182.96      236.63     53.14 o 
  11  11   0    61014.15    61581.63    539.01 o 
  13  11   0    42479.60    41584.43    532.01 o 
  15  11   0     4685.30     4292.95    115.43 o 
  17  11   0    51600.86    50681.73    524.47 o 
  19  11   0    24009.85    23428.97    295.57 o 
  21  11   0     4252.18     3927.84    184.96 o 
  23  11   0    27299.91    27198.95    450.39 o 
  25  11   0     6383.48     6501.98    233.24 o 
   0  12   0    87084.37    87537.29   1653.36 o 
   2  12   0    33787.79    32752.04    482.66 o 
   4  12   0    26690.77    26627.29    254.23 o 
   6  12   0    71882.00    73288.33    574.90 o 
   8  12   0    11593.15    11712.38    133.90 o 
  10  12   0    28664.01    28993.40    283.70 o 
  12  12   0    67268.84    66206.56    666.67 o 
  14  12   0     4440.96     4610.74    115.24 o 
  16  12   0    29154.71    28581.62    329.02 o 
  18  12   0    39141.40    37906.91    417.60 o 
  20  12   0       71.26      -24.60    109.84 o 
  22  12   0    19843.94    19567.58    364.56 o 
  24  12   0    16743.37    16945.25    340.51 o 
   1  13   0    77620.52    76059.17    854.59 o 
   3  13   0       11.45       58.89     40.13 o 
   5  13   0    97927.91    97744.98    910.13 o 
   7  13   0    32486.26    33092.48    289.01 o 
   9  13   0     1891.10     2311.40    247.98 o 
  11  13   0    72301.37    71407.63    695.92 o 
  13  13   0    26381.82    26379.05    303.49 o 
  15  13   0     4005.44     4029.07    119.23 o 
  17  13   0    28693.71    27988.03    330.94 o 
  19  13   0     5864.38     5855.23    198.21 o 
  21  13   0     8876.71     8745.15    238.24 o 
  23  13   0    16337.05    16245.77    332.37 o 
   0  14   0    89243.67    85610.89   1638.20 o 
   2  14   0    21909.81    21254.58    549.86 o 
   4  14   0    44498.93    44527.19    384.42 o 
   6  14   0    61509.36    61946.05    614.21 o 
   8  14   0     2283.00     2172.59     82.48 o 
  10  14   0    30874.22    30411.31    337.79 o 
  12  14   0    45046.62    44663.62    464.92 o 
  14  14   0       97.87      351.44     70.08 o 
  16  14   0    10672.34    10269.33    176.60 o 
  18  14   0    16731.72    17104.54    321.64 o 
  20  14   0      729.45      591.35    125.94 o 
  22  14   0     5631.29     5531.26    470.22 o 
   1  15   0    23463.97    23368.58    380.76 o 
   3  15   0      138.96      294.20     54.14 o 
   5  15   0    39694.47    38542.02    409.44 o 
   7  15   0     6964.42     6994.64    134.97 o 
   9  15   0      314.57      471.81     68.10 o 
  11  15   0    18999.79    18544.54    330.60 o 
  13  15   0     1046.76     1085.76     79.25 o 
  15  15   0     3385.79     3276.19    129.12 o 
  17  15   0    12527.66    12353.96    270.47 o 
  19  15   0      910.21      857.41    125.94 o 
  21  15   0     3388.69     3535.31    194.37 o 
   2  16   0     4468.61     4421.60    163.50 o 
   4  16   0    10446.78    10244.44    192.27 o 
   6  16   0     5681.99     5534.71    125.05 o 
   8  16   0       87.43       95.56     66.28 o 
  10  16   0     2168.39     2313.36     95.75 o 
  12  16   0     7314.80     6986.32    143.87 o 
  14  16   0       11.78       30.22     72.79 o 
  16  16   0     2813.42     2636.96    155.25 o 
  18  16   0     4636.50     4568.35    189.87 o 
  20  16   0      635.73      627.56    134.07 o 
   1  17   0      114.53      189.61    121.35 o 
   3  17   0      228.09      258.51     93.74 o 
   5  17   0       43.06      187.08     78.82 o 
   7  17   0     2544.29     2591.60    104.45 o 
   9  17   0      446.47      486.97     75.84 o 
  11  17   0       69.82      136.96     70.90 o 
  13  17   0      181.94      136.84     75.70 o 
  15  17   0       80.11      138.10    115.21 o 
  17  17   0       87.03      102.98    144.10 o 
  19  17   0       80.18      315.96    125.94 o 
   2  18   0     1701.66     1888.05    128.71 o 
   4  18   0      846.54      958.87     91.95 o 
   6  18   0     8599.63     8661.79    189.30 o 
   8  18   0      640.86      590.87     79.50 o 
  10  18   0     2815.77     2769.40    111.63 o 
  12  18   0     4185.38     3938.96    176.73 o 
  14  18   0      619.44      616.74    117.62 o 
  16  18   0     1753.74     1895.50    170.65 o 
  18  18   0      749.00      648.26    136.67 o 
   1  19   0    14577.37    14189.20    296.73 o 
   3  19   0      826.66      941.83    117.56 o 
   5  19   0    19389.46    18630.19    357.40 o 
   7  19   0    14530.99    14926.23    260.80 o 
   9  19   0     1641.74     1389.74     94.44 o 
  11  19   0    14745.01    15166.93    302.68 o 
  13  19   0     3505.37     3333.68    176.00 o 
  15  19   0     2018.18     1891.22    146.82 o 
  17  19   0     5651.62     5491.96    208.33 o 
   0  20   0    30131.85    28833.37    488.92 o 
   2  20   0     2838.23     2749.97    197.19 o 
   4  20   0    15834.68    15223.70    322.83 o 
   6  20   0    30934.08    30435.99    510.45 o 
   8  20   0      812.09      887.36    174.44 o 
  10  20   0    18868.79    19072.04    553.65 o 
  12  20   0    14038.50    13994.02    489.18 o 
  14  20   0      707.89      785.83    130.65 o 
  16  20   0     9934.72     9935.03    259.06 o 
   1  21   0    25802.89    25661.30    434.39 o 
   3  21   0       74.40      182.02    166.85 o 
   5  21   0    28888.60    28562.25    659.83 o 
   7  21   0    14047.20    14099.10    432.30 o 
   9  21   0     2695.85     2601.39    227.53 o 
  11  21   0    25817.45    26302.14    637.08 o 
  13  21   0     8612.98     8893.04    656.04 o 
  15  21   0     1177.00     1076.68    141.43 o 
   0  22   0    18503.63    17747.12    492.98 o 
   2  22   0     9260.50     9480.30    356.46 o 
   4  22   0     9165.16     9298.28    356.46 o 
   6  22   0    25682.29    25809.17    629.49 o 
   8  22   0     2480.12     2677.24    235.11 o 
  10  22   0    12608.41    12415.40    417.13 o 
  12  22   0    24176.68    24906.64    629.49 o 
   1  23   0    16963.07    16522.50    337.86 o 
   3  23   0      196.85      371.63    182.02 o 
   5  23   0    19800.33    19301.89    530.90 o 
   7  23   0    15072.91    16025.50    477.81 o 
   9  23   0      221.22      242.70    189.61 o 
  11  23   0    13349.66    14083.93    455.05 o 
   0  24   0     9917.25    10504.17    386.80 o 
   2  24   0     3728.08     4110.98    206.42 o 
   4  24   0     6834.62     7005.93    762.22 o 
   6  24   0    17889.80    18171.84    530.90 o 
   8  24   0     3440.53     3670.77    310.95 o 
   1  25   0     5966.40     6078.79    230.60 o 
   3  25   0       63.16        3.79    139.43 o 
 -27   1   1      450.65      344.52    125.94 o 
 -25   1   1     2015.03     2036.52    142.04 o 
 -23   1   1      251.79      307.98     72.94 o 
 -21   1   1     6221.63     6287.76    130.29 o 
 -19   1   1      691.31      730.53     65.35 o 
 -17   1   1      806.90      704.50     47.45 o 
 -15   1   1    10135.89    10003.93    147.54 o 
 -13   1   1     8977.80     9657.73    105.90 o 
 -11   1   1      718.31      939.99     39.79 o 
  -9   1   1     6507.78     6638.29     82.01 o 
  -7   1   1    10959.97    12431.39     86.58 o 
  -5   1   1    19824.04    19848.35    126.63 o 
  -3   1   1    22001.54    21883.87    127.25 o 
  -1   1   1    25263.98    25489.84    378.79 o 
   1   1   1      171.29      246.14     12.96 o 
   3   1   1    11109.76    10953.50    148.88 o 
   5   1   1    19080.03    20559.26    147.82 o 
   7   1   1       17.16       66.66     19.56 o 
   9   1   1     4550.61     5058.05    143.28 o 
  11   1   1     1168.72     1067.93     56.26 o 
  13   1   1      277.21      351.68     35.75 o 
  15   1   1     2003.20     2058.63    152.16 o 
  17   1   1      896.76      816.01     63.09 o 
  19   1   1       27.10      109.04     59.66 o 
  21   1   1     2844.55     2626.40    172.96 o 
  23   1   1     1021.38      948.64    123.35 o 
  25   1   1       32.95       -6.35    115.21 o 
  27   1   1      771.66      533.91    197.19 o 
 -28   2   1      306.31      386.80    128.71 o 
 -26   2   1     7308.08     6835.69    235.11 o 
 -24   2   1    11574.84    11153.94    936.65 o 
 -22   2   1     3178.75     3110.47    116.04 o 
 -20   2   1    17186.36    16693.49    218.24 o 
 -18   2   1     7050.01     7112.98    214.74 o 
 -16   2   1     5649.17     5721.80     83.40 o 
 -14   2   1    49078.35    50097.32    351.43 o 
 -12   2   1     1122.31     1022.04     70.66 o 
 -10   2   1    16269.59    16852.87    131.63 o 
  -8   2   1    94762.98    96314.80    526.75 o 
  -6   2   1      317.28      435.32     35.76 o 
  -4   2   1    32569.71    35073.17    191.16 o 
  -2   2   1   107458.95   104180.92   1122.39 o 
   0   2   1    29982.83    29788.87    210.33 o 
   2   2   1    16445.32    16613.99    146.23 o 
   4   2   1     4464.78     4937.03     96.33 o 
   6   2   1    15721.68    15658.26    112.02 o 
   8   2   1    30058.92    31028.29    208.10 o 
  10   2   1    20288.19    20837.65    189.94 o 
  12   2   1     6933.71     7219.10     85.66 o 
  14   2   1     7026.02     7268.55    111.77 o 
  16   2   1    22014.64    21150.61    251.78 o 
  18   2   1     1513.00     1426.50     74.70 o 
  20   2   1     6745.38     6756.33    139.92 o 
  22   2   1    11448.63    10214.88    238.60 o 
  24   2   1        7.98      200.19    115.21 o 
  26   2   1     3775.96     3711.03    195.25 o 
 -27   3   1     5520.01     5788.74    216.75 o 
 -25   3   1    22034.76    21558.47    380.76 o 
 -23   3   1     4874.71     4825.99    131.50 o 
 -21   3   1    23274.25    22764.69    276.01 o 
 -19   3   1    24248.93    23632.19    274.77 o 
 -17   3   1     3910.03     4091.34     80.93 o 
 -15   3   1    74545.59    73748.12    584.29 o 
 -13   3   1    56656.54    57868.56    400.18 o 
 -11   3   1      493.75      585.38     27.95 o 
  -9   3   1    61414.95    62808.66    379.81 o 
  -7   3   1   120703.64   121494.88    742.53 o 
  -5   3   1    15605.69    15095.59     91.25 o 
  -3   3   1     1830.08     2200.66     54.27 o 
  -1   3   1    77268.21    75026.73    733.05 o 
   1   3   1     1213.42     1079.04     29.71 o 
   3   3   1     4401.80     5108.98    102.67 o 
   5   3   1    73427.61    72382.45    512.19 o 
   7   3   1      346.43      490.87     30.40 o 
   9   3   1    42312.06    41704.07    276.44 o 
  11   3   1    26319.50    26827.99    265.69 o 
  13   3   1      688.31      679.38     36.04 o 
  15   3   1    66966.33    64940.33    629.10 o 
  17   3   1    24663.56    23518.50    272.55 o 
  19   3   1      224.66      233.22     64.47 o 
  21   3   1    27725.87    26917.25    329.50 o 
  23   3   1     5148.83     4803.10    187.70 o 
  25   3   1     3202.54     3211.21    179.60 o 
 -28   4   1      258.67      261.66    128.71 o 
 -26   4   1    18040.72    17697.47    348.46 o 
 -24   4   1    32772.95    33098.26    509.47 o 
 -22   4   1     6841.54     6491.58    151.07 o 
 -20   4   1    53154.71    50585.29    516.87 o 
 -18   4   1    47403.05    46412.00    473.37 o 
 -16   4   1      238.53      312.77     42.79 o 
 -14   4   1   129935.57   128496.91    989.70 o 
 -12   4   1    25722.87    27655.08    219.78 o 
 -10   4   1     6471.30     7075.04     97.23 o 
  -8   4   1   169750.08   171320.80   1009.85 o 
  -6   4   1    44436.59    46256.63    293.09 o 
  -4   4   1    29652.19    30282.02    320.36 o 
  -2   4   1   159365.44   153953.69   1663.10 o 
   0   4   1    36883.90    36053.62    292.26 o 
   2   4   1    46977.28    46639.79    334.82 o 
   4   4   1   113702.76   113712.37    796.11 o 
   6   4   1    45258.36    47802.30    366.43 o 
   8   4   1    79353.59    80146.61    560.09 o 
  10   4   1    45812.99    47743.23    352.80 o 
  12   4   1    13431.04    12503.71    156.42 o 
  14   4   1    35632.50    34939.17    424.86 o 
  16   4   1    40821.34    39024.93    407.31 o 
  18   4   1       32.91      150.42     66.41 o 
  20   4   1    26515.26    25219.70    303.79 o 
  22   4   1    28333.11    27352.43    442.41 o 
  24   4   1      608.31      679.65    131.31 o 
  26   4   1     9416.32     9451.13    337.50 o 
 -27   5   1     4763.28     4887.32    211.78 o 
 -25   5   1    26243.66    26248.84    504.35 o 
 -23   5   1     7275.25     7664.51    175.93 o 
 -21   5   1    30044.25    29327.52    337.79 o 
 -19   5   1    38930.64    38190.82    406.53 o 
 -17   5   1    26996.39    26150.79    297.40 o 
 -15   5   1    47359.32    48127.76    398.64 o 
 -13   5   1    94239.23    96840.53    651.58 o 
 -11   5   1    11385.71    11978.04    248.73 o 
  -9   5   1   129005.98   128084.48    886.64 o 
  -7   5   1   177662.34   176826.50   1676.20 o 
  -5   5   1     8748.00     9103.49    114.53 o 
  -3   5   1   190329.33   180570.55   2052.79 o 
  -1   5   1   352369.34   330948.28   3224.22 o 
   1   5   1    14259.11    14677.59    192.09 o 
   3   5   1   174113.94   171932.89   1202.79 o 
   5   5   1   148815.64   147493.02   1083.39 o 
   7   5   1    30226.07    32904.96    264.14 o 
   9   5   1   212414.34   212878.52   1962.75 o 
  11   5   1    37744.74    38260.29    319.39 o 
  13   5   1     4809.37     4833.82     89.71 o 
  15   5   1    80630.63    79470.35    762.74 o 
  17   5   1    16681.03    16146.10    213.32 o 
  19   5   1     5904.90     5744.03    130.62 o 
  21   5   1    40369.57    39692.21    435.57 o 
  23   5   1     3679.21     3597.87    176.97 o 
  25   5   1     3423.29     3391.36    184.96 o 
 -26   6   1    19359.98    19064.05    364.56 o 
 -24   6   1    35346.80    35043.29    541.65 o 
 -22   6   1       30.70      -44.71     71.90 o 
 -20   6   1    28411.14    27956.63    323.94 o 
 -18   6   1    46076.65    45749.28    473.37 o 
 -16   6   1      155.55      274.52     44.32 o 
 -14   6   1    97297.38    97801.36    707.88 o 
 -12   6   1    61316.41    61127.11    445.81 o 
 -10   6   1     5978.80     5782.54     74.51 o 
  -8   6   1   228002.83   219255.95   1665.97 o 
  -6   6   1    44291.88    44711.34    323.24 o 
  -4   6   1    26789.57    27037.27    206.14 o 
  -2   6   1   349237.28   325984.50   3290.06 o 
   0   6   1    72772.94    72273.48    511.04 o 
   2   6   1   115735.97   112909.45    791.30 o 
   4   6   1   233553.38   235101.77   1742.05 o 
   6   6   1    44759.29    44411.72    345.80 o 
   8   6   1   126879.89   123256.56   1014.62 o 
  10   6   1    96032.95    95187.62    798.05 o 
  12   6   1     4643.33     4616.12     73.43 o 
  14   6   1    59896.34    59363.95    553.10 o 
  16   6   1    63863.61    62482.69    618.77 o 
  18   6   1      403.44      342.46     68.99 o 
  20   6   1    25664.80    25590.33    310.31 o 
  22   6   1    16227.73    15444.09    308.33 o 
  24   6   1     2241.80     2238.24    208.57 o 
  26   6   1    11908.89    12070.49    289.45 o 
 -27   7   1     3289.10     2905.26    171.61 o 
 -25   7   1    26309.64    25911.55    439.76 o 
 -23   7   1     7802.74     7762.12    250.28 o 
 -21   7   1    10798.72    10556.82    178.48 o 
 -19   7   1    45032.14    44972.68    471.74 o 
 -17   7   1    18554.65    18181.93    230.16 o 
 -15   7   1    42170.44    42519.69    410.97 o 
 -13   7   1   109621.34   110251.29    841.13 o 
 -11   7   1     6027.74     6358.74    107.30 o 
  -9   7   1    84799.12    87909.89    621.27 o 
  -7   7   1   177807.88   170951.50   1176.59 o 
  -5   7   1     3162.32     3484.33     67.36 o 
  -3   7   1   160451.06   156446.30   1359.74 o 
  -1   7   1   256075.06   251901.06   2905.62 o 
   1   7   1      179.93      347.76     32.76 o 
   3   7   1   167522.28   164964.06   1441.61 o 
   5   7   1   177067.83   175734.58   1431.52 o 
   7   7   1    20304.53    19537.09    248.56 o 
   9   7   1   118525.42   119270.37    989.58 o 
  11   7   1    57307.86    56884.13    419.59 o 
  13   7   1     4358.52     4711.71     94.12 o 
  15   7   1    80859.62    80667.23    777.99 o 
  17   7   1     9963.88     9915.45    163.33 o 
  19   7   1     7942.25     7554.46    151.12 o 
  21   7   1    29918.76    29832.10    474.59 o 
  23   7   1      598.13      708.71    125.94 o 
  25   7   1     8613.71     8884.33    249.33 o 
 -26   8   1     7043.77     6657.82    225.24 o 
 -24   8   1    10095.60     9899.42    383.00 o 
 -22   8   1      102.54      128.93    107.26 o 
 -20   8   1    16927.61    16723.47    228.55 o 
 -18   8   1    25983.62    25824.02    300.81 o 
 -16   8   1      153.39      204.49     46.96 o 
 -14   8   1    44261.09    44059.27    400.57 o 
 -12   8   1    44784.09    44044.27    334.25 o 
 -10   8   1     8227.51     8838.67     97.47 o 
  -8   8   1   109897.69   111442.90    779.35 o 
  -6   8   1    49419.18    50329.65    408.67 o 
  -4   8   1    17219.44    17471.46    190.95 o 
  -2   8   1   159608.69   152795.47   1244.78 o 
   0   8   1    47657.56    48068.79    578.67 o 
   2   8   1    44534.81    43179.98    343.93 o 
   4   8   1   167231.28   165434.91   1390.08 o 
   6   8   1     9659.79     9723.11    176.00 o 
   8   8   1    68836.00    69381.13    591.57 o 
  10   8   1    72099.53    72867.19    615.41 o 
  12   8   1     3131.83     3012.00     78.29 o 
  14   8   1    36980.14    36393.69    384.79 o 
  16   8   1    30182.69    29786.79    333.98 o 
  18   8   1       12.22       56.57     65.95 o 
  20   8   1    21905.73    21839.66    279.39 o 
  22   8   1    10961.20    11109.73    260.06 o 
  24   8   1      412.94      456.45    131.31 o 
 -25   9   1     7963.08     7988.16    394.38 o 
 -23   9   1      633.88      603.92    120.58 o 
 -21   9   1     4095.35     4187.05    126.91 o 
 -19   9   1    18430.92    18312.71    241.86 o 
 -17   9   1     2346.07     2244.77     91.92 o 
 -15   9   1     4360.63     4490.84     98.48 o 
 -13   9   1    33056.94    33021.92    311.92 o 
 -11   9   1     3262.94     3320.61     67.64 o 
  -9   9   1    73881.82    72101.89    518.41 o 
  -7   9   1    53926.44    55131.90    372.58 o 
  -5   9   1     8585.03     8891.48     91.13 o 
  -3   9   1    84986.29    83957.98    699.86 o 
  -1   9   1    92630.73    90395.95    803.23 o 
   1   9   1      166.46      339.44     49.82 o 
   3   9   1    93345.04    94035.70    721.19 o 
   5   9   1    27635.66    28134.71    337.31 o 
   7   9   1    11514.81    11968.44    142.63 o 
   9   9   1    60187.31    59575.28    511.04 o 
  11   9   1     9737.22    10051.37    120.77 o 
  13   9   1    12439.87    12091.41    170.09 o 
  15   9   1    19991.08    19840.20    242.70 o 
  17   9   1     7764.17     7733.79    146.18 o 
  19   9   1     5625.18     5743.71    144.11 o 
  21   9   1     9371.38     9346.82    932.86 o 
  23   9   1      508.91      324.19    125.94 o 
  25   9   1     1591.04     1270.52    163.06 o 
 -26  10   1     4612.59     4680.74    208.95 o 
 -24  10   1      981.51      932.92    144.10 o 
 -22  10   1      210.39      307.16    112.62 o 
 -20  10   1     8209.45     8257.26    174.58 o 
 -18  10   1     5496.54     5335.18    126.63 o 
 -16  10   1      650.24      666.48     67.10 o 
 -14  10   1     7642.36     7676.44    121.23 o 
 -12  10   1    18278.35    17378.26    188.60 o 
 -10  10   1     3853.57     3846.97     71.53 o 
  -8  10   1    11336.81    12144.67    119.70 o 
  -6  10   1    12370.19    12204.77    117.53 o 
  -4  10   1      244.13      288.62     42.51 o 
  -2  10   1     5011.52     5203.05     79.14 o 
   0  10   1     7558.12     8112.07    176.25 o 
   2  10   1      725.54      726.89     40.53 o 
   4  10   1    12012.44    11477.99    133.39 o 
   6  10   1     5536.16     5439.22     91.65 o 
   8  10   1     2934.87     3265.71     91.58 o 
  10  10   1     8365.98     8515.51    119.51 o 
  12  10   1      118.13      159.47     49.15 o 
  14  10   1     5481.29     5374.16    125.89 o 
  16  10   1     7720.76     7689.48    144.57 o 
  18  10   1      221.20      166.68     71.90 o 
  20  10   1     4178.12     4228.56    179.60 o 
  22  10   1     1647.76     1661.99    142.04 o 
  24  10   1        2.85       57.38    123.00 o 
 -25  11   1     1081.59     1082.84    142.04 o 
 -23  11   1      500.57      544.21    123.35 o 
 -21  11   1      214.18      215.50    109.84 o 
 -19  11   1     2785.77     2561.89    104.98 o 
 -17  11   1     3097.11     3301.44    111.23 o 
 -15  11   1      184.35      218.05     60.67 o 
 -13  11   1     1098.45     1196.36     62.13 o 
 -11  11   1     4649.36     4602.43     91.58 o 
  -9  11   1     1246.99     1506.28     67.85 o 
  -7  11   1     1566.25     1702.15     54.35 o 
  -5  11   1     4600.17     4592.86     76.63 o 
  -3  11   1      102.17      164.67     48.63 o 
  -1  11   1     6555.55     6095.02    118.06 o 
   1  11   1     4797.47     4930.06    109.29 o 
   3  11   1     1810.01     1709.51     60.60 o 
   5  11   1      108.65      205.74     41.96 o 
   7  11   1      333.12      427.64     42.87 o 
   9  11   1     3279.55     3113.97     83.19 o 
  11  11   1     2706.40     2758.22     84.43 o 
  13  11   1       45.74       68.38     57.76 o 
  15  11   1      231.21      258.84     64.00 o 
  17  11   1     3548.12     3567.58    136.84 o 
  19  11   1      159.15      280.62    107.26 o 
  21  11   1      700.74      656.72    125.94 o 
  23  11   1     1167.95     1237.64    144.80 o 
 -24  12   1     1680.02     1825.36    265.45 o 
 -22  12   1       54.35      143.26    120.58 o 
 -20  12   1       82.09      265.26    109.84 o 
 -18  12   1     2456.69     2633.74    120.42 o 
 -16  12   1      867.14      944.46     77.67 o 
 -14  12   1     6538.14     6483.67    116.17 o 
 -12  12   1     2048.92     1947.65     73.88 o 
 -10  12   1     8405.62     8039.40    119.86 o 
  -8  12   1    10094.21    10572.91    138.99 o 
  -6  12   1     6904.16     6899.43     97.34 o 
  -4  12   1       22.29      201.32     44.09 o 
  -2  12   1    20609.57    20299.20    227.19 o 
   0  12   1     1087.25     1176.32     67.05 o 
   2  12   1     6105.99     6303.91     89.63 o 
   4  12   1    13805.56    12942.32    240.22 o 
   6  12   1    14942.03    14703.43    152.31 o 
   8  12   1     4947.51     5218.14     99.52 o 
  10  12   1      141.20      217.72     51.90 o 
  12  12   1      184.44      221.13     59.27 o 
  14  12   1     4978.91     4953.34    130.27 o 
  16  12   1      144.63      235.40     73.87 o 
  18  12   1     1026.46     1107.39    159.27 o 
  20  12   1      367.97      372.14    117.62 o 
  22  12   1      559.32      700.77    136.52 o 
 -23  13   1     1504.49     1494.32    142.04 o 
 -21  13   1     2539.11     2532.39    152.77 o 
 -19  13   1     6510.82     6720.21    364.04 o 
 -17  13   1     5637.44     5380.13    133.40 o 
 -15  13   1    15142.86    14536.79    203.96 o 
 -13  13   1    15948.17    16354.40    200.70 o 
 -11  13   1     5430.04     5126.69    104.38 o 
  -9  13   1     6028.77     6528.35    113.06 o 
  -7  13   1    39157.43    38830.01    438.97 o 
  -5  13   1      719.73      830.37     48.79 o 
  -3  13   1     5433.75     5691.99    111.72 o 
  -1  13   1    23935.05    23386.21    377.83 o 
   1  13   1     5849.12     5348.75    131.36 o 
   3  13   1     7424.89     7534.72    102.65 o 
   5  13   1    21230.21    21166.08    300.60 o 
   7  13   1     4138.04     4189.31    133.96 o 
   9  13   1    18626.89    18703.83    229.69 o 
  11  13   1     3128.56     3419.86    102.58 o 
  13  13   1     3661.05     3737.82    112.41 o 
  15  13   1    23091.02    22752.83    282.43 o 
  17  13   1      103.54       83.43    197.19 o 
  19  13   1     2218.65     2100.95    144.50 o 
  21  13   1    11206.07    11311.17    267.98 o 
  23  13   1      485.76      311.10    136.67 o 
 -24  14   1     7512.35     7420.41    232.87 o 
 -22  14   1      331.52       45.51    166.85 o 
 -20  14   1     9650.82     9449.37    261.66 o 
 -18  14   1    13116.84    13278.48    276.15 o 
 -16  14   1      591.74      680.01     77.39 o 
 -14  14   1    27269.07    26673.95    311.39 o 
 -12  14   1    13230.49    13190.67    188.87 o 
 -10  14   1      325.98      515.75     58.72 o 
  -8  14   1    49800.37    50222.68    454.72 o 
  -6  14   1    17499.95    17526.59    196.15 o 
  -4  14   1     1570.81     1775.71     68.84 o 
  -2  14   1    65220.11    61658.67    711.72 o 
   0  14   1    12085.83    11693.35    233.24 o 
   2  14   1    10104.97    10043.02    135.30 o 
   4  14   1    21558.12    22097.39    255.51 o 
   6  14   1    12068.71    12131.33    239.32 o 
   8  14   1    24868.57    24676.53    303.87 o 
  10  14   1    20009.35    20021.79    246.45 o 
  12  14   1     2345.85     2366.92    125.89 o 
  14  14   1    14651.61    14335.37    207.53 o 
  16  14   1     8321.41     8410.77    235.93 o 
  18  14   1       15.99       67.89    140.31 o 
  20  14   1     9196.57     9219.51    246.52 o 
  22  14   1     8182.20     8202.34    241.15 o 
 -23  15   1     3778.42     3586.43    193.40 o 
 -21  15   1     7020.71     6929.17    227.87 o 
 -19  15   1    15641.54    14714.95    302.97 o 
 -17  15   1     2181.52     2125.49    115.25 o 
 -15  15   1    24837.27    24961.99    303.23 o 
 -13  15   1    39189.58    38094.33    412.99 o 
 -11  15   1     6306.04     6333.29    170.90 o 
  -9  15   1    23941.98    24026.28    253.59 o 
  -7  15   1    40479.60    40258.38    398.30 o 
  -5  15   1     2755.66     2600.54     90.93 o 
  -3  15   1    43239.17    41854.39    944.24 o 
  -1  15   1    43470.00    43055.73    894.94 o 
   1  15   1     3150.48     3290.90    116.56 o 
   3  15   1    38976.21    38278.18    409.37 o 
   5  15   1    41810.87    40887.83    383.02 o 
   7  15   1     1517.34     1396.39     79.36 o 
   9  15   1    30395.64    30855.35    432.40 o 
  11  15   1     9634.08     9542.87    161.37 o 
  13  15   1     4792.71     4504.36    123.98 o 
  15  15   1    24632.03    24593.56    485.39 o 
  17  15   1     4261.33     3961.23    451.26 o 
  19  15   1     1943.59     1680.51    147.41 o 
  21  15   1    13833.50    14239.67    458.85 o 
 -22  16   1      509.70      376.54    136.67 o 
 -20  16   1    19164.60    18830.42    477.81 o 
 -18  16   1    10902.61    11093.06    280.62 o 
 -16  16   1     7443.72     7283.07    375.42 o 
 -14  16   1    40797.35    40000.04    433.62 o 
 -12  16   1    13800.84    13618.52    199.98 o 
 -10  16   1     8961.32     8861.88    162.01 o 
  -8  16   1    49648.46    49856.91    459.36 o 
  -6  16   1     9724.44     9522.48    142.66 o 
  -4  16   1    20544.63    20280.40    311.01 o 
  -2  16   1    66778.83    65330.64   1296.91 o 
   0  16   1     5514.24     5418.61    173.74 o 
   2  16   1    21364.99    20376.38    289.65 o 
   4  16   1    67925.82    66988.96    892.17 o 
   6  16   1    10877.17    10800.63    171.19 o 
   8  16   1    14601.30    14239.43    201.90 o 
  10  16   1    37715.77    36706.62    399.98 o 
  12  16   1     6417.75     6329.04    142.83 o 
  14  16   1    14229.08    13878.31    281.21 o 
  16  16   1    21038.31    20657.67    470.22 o 
  18  16   1     1191.99     1152.95    182.02 o 
  20  16   1     9636.28     9723.13    515.73 o 
 -21  17   1     8934.58     9009.25    439.89 o 
 -19  17   1    31436.93    32117.49    633.28 o 
 -17  17   1      735.01      570.53    178.23 o 
 -15  17   1    19178.31    18605.24    504.35 o 
 -13  17   1    26512.84    25925.02    313.95 o 
 -11  17   1      115.97      109.71     71.04 o 
  -9  17   1    33471.73    33944.61    377.41 o 
  -7  17   1    29629.11    29362.15    335.90 o 
  -5  17   1      740.66      764.95     75.23 o 
  -3  17   1    34196.74    33247.51    475.08 o 
  -1  17   1    23948.44    24717.04    591.57 o 
   1  17   1      264.71      288.00    142.96 o 
   3  17   1    35763.64    35719.24    652.24 o 
   5  17   1    29715.78    29772.70    398.82 o 
   7  17   1      107.00      100.62     69.15 o 
   9  17   1    25024.64    25613.42    307.16 o 
  11  17   1    29146.56    29317.09    340.34 o 
  13  17   1      384.44      217.35    109.84 o 
  15  17   1    20439.06    19901.50    358.83 o 
  17  17   1    10803.02    11372.00    591.57 o 
  19  17   1     2508.52     2477.68    165.21 o 
 -20  18   1    23330.78    24473.11    428.63 o 
 -18  18   1    10819.20    11065.84    273.35 o 
 -16  18   1     4688.56     4410.31    195.69 o 
 -14  18   1    30830.64    30485.72    830.48 o 
 -12  18   1    14448.25    14311.02    215.90 o 
 -10  18   1    12652.59    12346.53    218.76 o 
  -8  18   1    34970.26    34785.55    389.34 o 
  -6  18   1    13567.86    13527.40    240.26 o 
  -4  18   1    14119.37    13683.80    518.84 o 
  -2  18   1    33678.12    32430.21    781.18 o 
   0  18   1     5414.06     5384.65    187.47 o 
   2  18   1    16507.18    16146.69    312.87 o 
   4  18   1    46504.50    45404.80    680.22 o 
   6  18   1     3950.44     3670.75    145.37 o 
   8  18   1     8417.38     8519.31    162.40 o 
  10  18   1    36323.85    35915.89    400.64 o 
  12  18   1     2165.59     2110.14    141.43 o 
  14  18   1    11093.69    10803.25    259.73 o 
  16  18   1    18415.02    18383.69    386.80 o 
  18  18   1      710.78      616.06    136.67 o 
 -19  19   1    14545.94    14911.18    324.15 o 
 -17  19   1      307.35      196.26    131.31 o 
 -15  19   1     6127.56     6040.62    211.38 o 
 -13  19   1    26440.52    26274.77    618.12 o 
 -11  19   1     1583.51     1479.46    131.31 o 
  -9  19   1    11602.49    11246.03    190.06 o 
  -7  19   1    15248.92    15146.95    262.20 o 
  -5  19   1      210.36      208.81     95.58 o 
  -3  19   1    32936.60    31905.53    518.13 o 
  -1  19   1    15111.87    15023.02    310.49 o 
   1  19   1        8.07       30.34    113.76 o 
   3  19   1    43269.05    42687.81   1023.87 o 
   5  19   1    14884.23    14596.96    337.50 o 
   7  19   1      369.97      455.41     94.80 o 
   9  19   1    20277.63    20212.69    356.36 o 
  11  19   1    10590.42    10608.81    640.87 o 
  13  19   1     3920.63     4011.97    183.57 o 
  15  19   1    11313.61    11635.12    275.84 o 
  17  19   1     5811.18     5896.43    242.70 o 
 -18  20   1     3085.49     3337.07    265.45 o 
 -16  20   1     1999.02     1887.55    155.25 o 
 -14  20   1    13238.89    13152.57    398.17 o 
 -12  20   1    14666.24    15180.24    747.05 o 
 -10  20   1     2799.12     2776.74    333.71 o 
  -8  20   1    16316.88    16116.51    455.05 o 
  -6  20   1    11213.65    11337.08    276.82 o 
  -4  20   1     5791.65     5658.79    206.00 o 
  -2  20   1    15571.69    15432.79    301.84 o 
   0  20   1     4899.12     4735.22    192.84 o 
   2  20   1     9026.71     9093.69    261.66 o 
   4  20   1    25404.00    25643.24    902.52 o 
   6  20   1      108.57      128.93    159.27 o 
   8  20   1     5048.55     4512.62    273.03 o 
  10  20   1    17972.26    18558.63    500.56 o 
  12  20   1      278.05      492.17    125.26 o 
  14  20   1     7754.43     7668.51    232.87 o 
  16  20   1     9703.29     9988.26    259.73 o 
 -15  21   1      635.13      598.70    139.13 o 
 -13  21   1     7361.93     7149.35    226.74 o 
 -11  21   1      258.21      406.07    128.37 o 
  -9  21   1     3800.64     3602.51    273.03 o 
  -7  21   1     9153.05     9048.00    348.88 o 
  -5  21   1      129.70      128.93    166.85 o 
  -3  21   1     6680.48     6545.20    303.37 o 
  -1  21   1     4574.94     4330.61    193.06 o 
   1  21   1      850.22      932.86    182.02 o 
   3  21   1    12732.17    12817.36    401.96 o 
   5  21   1     2187.18     2472.46    219.94 o 
   7  21   1      274.21      121.35    166.85 o 
   9  21   1     5976.23     5521.33    295.79 o 
  11  21   1     3142.40     3397.74    273.03 o 
  13  21   1     1760.52     1855.84    284.41 o 
 -14  22   1      592.26      440.54    227.53 o 
 -12  22   1     1662.40     1433.42    219.94 o 
 -10  22   1      399.39      409.55    182.02 o 
  -8  22   1      840.49      819.10    189.61 o 
  -6  22   1     2100.70     2328.36    219.94 o 
  -4  22   1     1362.49     1600.27    197.19 o 
  -2  22   1     1697.99     1564.60    142.04 o 
   0  22   1     1191.66     1220.63    200.98 o 
   2  22   1     2477.47     2298.02    212.36 o 
   4  22   1     6229.84     6681.72    310.95 o 
   6  22   1        4.00       75.84    166.85 o 
   8  22   1      752.24      781.18    189.61 o 
  10  22   1     3255.10     3071.62    250.28 o 
  12  22   1      192.60      621.91    197.19 o 
 -11  23   1      173.20      273.03    189.61 o 
  -9  23   1       10.60      -45.51    182.02 o 
  -7  23   1        8.12      128.93    182.02 o 
  -5  23   1      171.90      439.89    182.02 o 
  -3  23   1       83.41      289.98    125.94 o 
  -1  23   1        8.02       94.80    123.35 o 
   1  23   1      111.17      282.39    125.94 o 
   3  23   1     2231.20     2282.86    227.53 o 
   5  23   1        8.55      348.88    182.02 o 
   7  23   1       18.38       53.09    182.02 o 
   9  23   1       37.70       68.26    182.02 o 
  -8  24   1     2275.88     2108.42    242.70 o 
  -6  24   1      955.22      997.24    144.80 o 
  -4  24   1      726.06      811.73    139.43 o 
  -2  24   1     2875.39     2840.43    176.97 o 
   0  24   1      251.17      272.26    131.31 o 
   2  24   1      790.36      773.59    142.04 o 
   4  24   1     2050.43     1994.66    227.53 o 
   6  24   1      648.79      750.84    197.19 o 
   8  24   1      673.26      568.82    197.19 o 
  -5  25   1      851.76      932.69    152.77 o 
  -3  25   1     7556.98     7504.45    257.25 o 
  -1  25   1     8476.80     8452.72    260.06 o 
   1  25   1       57.42       10.01    133.75 o 
   3  25   1     6177.91     6095.89    356.46 o 
 -28   0   2    12578.43    12407.82    417.13 o 
 -26   0   2    19128.95    17898.80    477.81 o 
 -24   0   2       33.01       56.67     96.09 o 
 -22   0   2    38286.57    37071.59    567.96 o 
 -20   0   2    31147.11    30702.54    475.04 o 
 -18   0   2      570.77      660.55     67.48 o 
 -16   0   2    62306.89    61009.23    680.50 o 
 -14   0   2    27971.19    28303.22    349.55 o 
 -12   0   2     9723.71    10472.86    151.54 o 
 -10   0   2   267994.06   263234.41   2830.41 o 
  -8   0   2   166872.67   166484.59   1595.90 o 
  -6   0   2    54500.16    56033.99    441.56 o 
  -4   0   2   230761.05   231329.61   2714.39 o 
  -2   0   2    23812.74    25212.60    270.67 o 
   2   0   2   415326.75   410225.31   3769.22 o 
   4   0   2    55967.11    57068.83    647.13 o 
   6   0   2   325824.53   324116.31   4477.97 o 
   8   0   2   265839.28   256881.97   3217.96 o 
  10   0   2      165.46      106.18     68.26 o 
  12   0   2    84099.98    85183.95   1293.11 o 
  14   0   2    77457.30    77524.30   1030.10 o 
  16   0   2     2212.51     2441.42    125.94 o 
  18   0   2    30884.40    30412.85    480.43 o 
  20   0   2    23023.21    21649.90    387.45 o 
  22   0   2     5499.42     5612.34    273.03 o 
  24   0   2    17443.15    16328.87    470.22 o 
  26   0   2     9790.27    10155.30    386.80 o 
 -29   1   2     5138.85     5177.05    209.15 o 
 -27   1   2    17588.52    17132.35    335.15 o 
 -25   1   2    12010.64    11368.02    257.42 o 
 -23   1   2    13241.59    12553.00    191.59 o 
 -21   1   2    39775.00    39120.46    413.82 o 
 -19   1   2    12825.04    12763.32    158.14 o 
 -17   1   2    30246.50    30392.97    247.88 o 
 -15   1   2   103365.59   102800.09    838.33 o 
 -13   1   2     8622.18     9424.90    102.27 o 
 -11   1   2    53525.79    54385.73    601.61 o 
  -9   1   2   328695.22   320468.75   1970.89 o 
  -7   1   2     7627.98     8218.64     59.82 o 
  -5   1   2   170427.20   169333.89    964.73 o 
  -3   1   2   228337.06   228760.20   1214.66 o 
  -1   1   2      574.62     1125.01     39.19 o 
   1   1   2   168217.84   167942.05    904.59 o 
   3   1   2   202347.17   201447.94   2037.22 o 
   5   1   2    19126.64    20258.23    190.28 o 
   7   1   2   307209.81   300067.16   4727.58 o 
   9   1   2    43884.96    44793.25    436.74 o 
  11   1   2    14809.51    15926.90    379.21 o 
  13   1   2   142233.25   140191.92   1055.59 o 
  15   1   2    17043.67    16548.94    202.95 o 
  17   1   2    12568.46    12005.04    173.94 o 
  19   1   2    40434.23    38881.74    416.86 o 
  21   1   2     5196.09     4891.61    189.61 o 
  23   1   2    14967.68    15121.83    308.33 o 
  25   1   2    15405.14    14845.90    329.91 o 
 -28   2   2    13782.77    13384.13    302.97 o 
 -26   2   2    15598.60    15589.59    313.69 o 
 -24   2   2       95.26      169.76     71.90 o 
 -22   2   2    40358.33    38937.32    418.42 o 
 -20   2   2    20703.63    20037.45    219.00 o 
 -18   2   2     1575.72     1702.82     60.39 o 
 -16   2   2   100439.56    97758.97    708.81 o 
 -14   2   2    19741.76    20484.76    184.93 o 
 -12   2   2     4283.37     4194.11     55.62 o 
 -10   2   2   175987.05   176935.00   1046.17 o 
  -8   2   2    44231.37    45181.66    275.55 o 
  -6   2   2   162304.48   168850.72    973.51 o 
  -4   2   2   265462.03   258643.14   1448.87 o 
  -2   2   2    36468.08    38272.12    236.70 o 
   0   2   2    18360.85    19404.32    102.35 o 
   2   2   2   130034.12   128341.27    790.86 o 
   4   2   2    27534.49    28819.72    390.80 o 
   6   2   2   126888.34   127131.23   1062.20 o 
   8   2   2   116037.46   119493.62   1130.49 o 
  10   2   2    14262.37    13915.95    192.67 o 
  12   2   2    41018.49    40913.06    334.68 o 
  14   2   2    55900.03    56018.02    614.48 o 
  16   2   2     1011.01     1053.80     67.25 o 
  18   2   2    24630.22    23716.11    280.18 o 
  20   2   2    30144.32    29134.14    337.79 o 
  22   2   2     1025.38     1071.89    136.52 o 
  24   2   2    18143.78    18331.06    360.25 o 
  26   2   2     6796.38     6781.61    383.00 o 
 -29   3   2     3507.21     3683.40    195.69 o 
 -27   3   2    13803.24    13326.35    294.96 o 
 -25   3   2     5297.41     5254.84    190.33 o 
 -23   3   2    10078.00     9445.85    297.76 o 
 -21   3   2    24031.67    23563.00    346.66 o 
 -19   3   2     1627.73     1599.54     61.68 o 
 -17   3   2    27834.36    27707.00    247.95 o 
 -15   3   2    36557.10    37517.69    323.58 o 
 -13   3   2       39.73      234.55     68.46 o 
 -11   3   2    47855.60    48464.79    333.33 o 
  -9   3   2   145226.06   149235.03    882.81 o 
  -7   3   2        5.17       95.76     11.91 o 
  -5   3   2    17981.41    18970.13    112.99 o 
  -3   3   2    35804.01    34982.19    293.54 o 
  -1   3   2      310.28      567.81     17.87 o 
   1   3   2    22192.67    22299.06    135.72 o 
   3   3   2     4062.01     3925.00     47.81 o 
   5   3   2     8246.50     9322.57    134.65 o 
   7   3   2    98359.89   101788.77    858.48 o 
   9   3   2    17461.85    17005.21    214.28 o 
  11   3   2     5472.72     5496.27     99.05 o 
  13   3   2    29468.96    29487.69    257.05 o 
  15   3   2     4109.90     4154.67    102.28 o 
  17   3   2     8749.20     8430.41    195.95 o 
  19   3   2    26468.29    25863.49    305.72 o 
  21   3   2     4671.26     4055.72    329.91 o 
  23   3   2     6858.24     6672.61    227.53 o 
  25   3   2    11826.41    11955.79    656.04 o 
 -28   4   2     4487.77     4617.34    211.38 o 
 -26   4   2     6840.04     6636.71    269.24 o 
 -24   4   2      385.89      543.74     78.63 o 
 -22   4   2    12356.63    11929.54    184.21 o 
 -20   4   2     2781.90     2719.72    100.32 o 
 -18   4   2     5707.74     5945.43     95.79 o 
 -16   4   2    17119.10    17609.26    172.77 o 
 -14   4   2     5443.90     5472.45     87.38 o 
 -12   4   2    18221.80    18090.46    141.76 o 
 -10   4   2    47794.06    52068.12    347.59 o 
  -8   4   2    33617.79    36529.34    215.90 o 
  -6   4   2    13613.98    13513.08     95.07 o 
  -4   4   2    49068.74    50543.35    424.07 o 
  -2   4   2    19613.23    18574.95    219.33 o 
   0   4   2    22737.68    21996.89    162.94 o 
   2   4   2    24906.06    27106.09    201.42 o 
   4   4   2    14283.93    15060.15    157.05 o 
   6   4   2     8024.55     7503.21    209.24 o 
   8   4   2    24036.29    24066.01    285.07 o 
  10   4   2      213.00      285.26     34.09 o 
  12   4   2     3889.77     4000.21     82.08 o 
  14   4   2     8201.43     8486.89    232.82 o 
  16   4   2      955.17     1024.97     69.15 o 
  18   4   2     2861.79     2835.40    105.86 o 
  20   4   2     5419.13     5272.85    134.10 o 
  22   4   2       16.31       71.96    109.84 o 
  24   4   2     4444.19     4275.42    198.21 o 
 -27   5   2     2766.09     2568.74    307.16 o 
 -25   5   2      145.04      411.14    115.21 o 
 -23   5   2     4376.44     4542.75    129.28 o 
 -21   5   2     5615.64     5596.94    127.78 o 
 -19   5   2      436.39      535.58     57.42 o 
 -17   5   2     3468.82     3647.32     80.20 o 
 -15   5   2      617.58      608.56     40.26 o 
 -13   5   2     6292.96     6280.75     72.48 o 
 -11   5   2    19643.53    19507.07    159.06 o 
  -9   5   2     1231.27     1507.48     36.88 o 
  -7   5   2     2502.21     3228.72     69.31 o 
  -5   5   2    24603.78    25143.57    241.11 o 
  -3   5   2     1898.18     2042.02     51.15 o 
  -1   5   2      589.41      797.43     59.33 o 
   1   5   2      398.24      436.12     27.36 o 
   3   5   2      162.73      214.13     28.67 o 
   5   5   2        7.35      175.38     44.84 o 
   7   5   2       91.65      199.48     30.48 o 
   9   5   2     1186.44     1131.14     30.61 o 
  11   5   2      285.22      220.67     24.66 o 
  13   5   2      146.29      237.40     43.83 o 
  15   5   2      958.73     1018.15     68.10 o 
  17   5   2      218.70      264.81     63.09 o 
  19   5   2      331.89      238.69     71.90 o 
  21   5   2     1072.49     1005.14    120.58 o 
  23   5   2      174.37      314.75    123.35 o 
  25   5   2     1603.98     1516.07    147.41 o 
 -28   6   2       15.05      -68.26    123.35 o 
 -26   6   2       25.44        0.00    144.10 o 
 -24   6   2       85.24        7.58    107.26 o 
 -22   6   2      291.27      346.25     73.87 o 
 -20   6   2      227.32      213.38     66.14 o 
 -18   6   2     2675.05     3033.92     78.64 o 
 -16   6   2     1642.04     1604.72     68.38 o 
 -14   6   2     4753.19     4707.90     81.25 o 
 -12   6   2     2452.00     2888.66     62.99 o 
 -10   6   2       35.03       44.27     38.77 o 
  -8   6   2    12756.20    12276.55    117.54 o 
  -6   6   2       98.01      271.39     16.09 o 
  -4   6   2    15634.77    16396.60    157.45 o 
  -2   6   2    12657.40    12614.03    113.16 o 
   0   6   2     6840.93     6886.62     80.61 o 
   2   6   2     6074.85     6967.85     86.49 o 
   4   6   2     4254.88     4084.24     49.09 o 
   6   6   2     9142.44     9155.73    115.55 o 
   8   6   2       31.72       71.69     39.68 o 
  10   6   2     4161.07     4400.37     92.98 o 
  12   6   2     1893.56     2053.61     71.48 o 
  14   6   2      328.33      427.17     53.54 o 
  16   6   2     6554.49     6670.55    132.46 o 
  18   6   2      848.94      886.11     76.59 o 
  20   6   2       21.04      160.05     86.04 o 
  22   6   2      791.60      796.64    123.35 o 
  24   6   2      245.20      286.43    125.94 o 
 -27   7   2      589.01      426.40    163.06 o 
 -25   7   2      934.52     1004.91    182.02 o 
 -23   7   2     2147.06     2125.81    101.11 o 
 -21   7   2     2377.19     2260.38    101.96 o 
 -19   7   2     2020.94     2099.91     81.96 o 
 -17   7   2     5598.61     5624.65    104.64 o 
 -15   7   2    15664.27    15640.68    233.47 o 
 -13   7   2       29.04       93.89     37.73 o 
 -11   7   2     2565.18     2853.65     62.75 o 
  -9   7   2    31186.27    31303.91    258.09 o 
  -7   7   2      395.39      478.47     22.19 o 
  -5   7   2    22974.83    22565.67    209.66 o 
  -3   7   2    51839.57    52887.70    433.02 o 
  -1   7   2     2003.31     2873.91     95.13 o 
   1   7   2    15426.82    14511.33    129.43 o 
   3   7   2    17834.63    16929.13    138.44 o 
   5   7   2      333.11      437.24     34.04 o 
   7   7   2    20012.22    19967.44    196.25 o 
   9   7   2      173.90      160.87     45.27 o 
  11   7   2      154.46      286.01     41.48 o 
  13   7   2    23355.50    23031.31    268.63 o 
  15   7   2      837.33      847.08     69.15 o 
  17   7   2     3154.83     3414.51    109.78 o 
  19   7   2     5919.04     5913.61    141.77 o 
  21   7   2     1348.07     1433.51    131.31 o 
  23   7   2     1367.64     1434.16    182.02 o 
  25   7   2     1395.47     1217.79    147.41 o 
 -28   8   2     5485.32     5717.14    219.88 o 
 -26   8   2     5745.35     5684.69    214.51 o 
 -24   8   2       12.41     -109.84    109.84 o 
 -22   8   2    13540.17    13287.25    204.91 o 
 -20   8   2     6579.21     6844.86    142.01 o 
 -18   8   2      729.63      772.20     62.57 o 
 -16   8   2    50799.96    50777.64    456.75 o 
 -14   8   2      841.70     1089.31     76.46 o 
 -12   8   2     1298.02     1367.04     77.16 o 
 -10   8   2    53316.16    51044.11    375.86 o 
  -8   8   2      669.77      773.17     40.81 o 
  -6   8   2    36755.05    37008.90    275.56 o 
  -4   8   2    18484.22    18601.00    177.34 o 
  -2   8   2     8222.14     7099.40     98.16 o 
   0   8   2    44060.17    40955.80    280.34 o 
   2   8   2    34140.34    35454.99    262.85 o 
   4   8   2    16704.65    17039.35    143.15 o 
   6   8   2    12496.74    12384.36    138.70 o 
   8   8   2    13441.05    13445.16    165.92 o 
  10   8   2     2470.64     2548.08     68.30 o 
  12   8   2    10826.32    10725.00    141.91 o 
  14   8   2    30683.15    30138.47    330.97 o 
  16   8   2       55.34       63.45     65.35 o 
  18   8   2     6480.19     6424.04    139.03 o 
  20   8   2    11588.60    11572.84    260.06 o 
  22   8   2     1015.64     1050.13    128.71 o 
  24   8   2     8339.72     8573.18    243.97 o 
 -27   9   2    11239.26    10674.00    270.78 o 
 -25   9   2     3575.63     3554.56    182.10 o 
 -23   9   2    18101.69    17714.55    360.25 o 
 -21   9   2    21866.86    21546.70    306.51 o 
 -19   9   2     1376.74     1515.32     77.02 o 
 -17   9   2    34959.80    34628.18    334.95 o 
 -15   9   2    40568.46    41285.16    381.74 o 
 -13   9   2     8971.94     8752.82    124.93 o 
 -11   9   2    50025.06    49734.01    399.50 o 
  -9   9   2    95538.79    94735.80    670.27 o 
  -7   9   2     7635.72     8179.60     96.23 o 
  -5   9   2    50544.20    50621.35    436.61 o 
  -3   9   2    55865.79    54231.25    556.32 o 
  -1   9   2     8815.59     8832.29    120.42 o 
   1   9   2    75672.00    75540.71    533.52 o 
   3   9   2    46021.60    46157.87    339.57 o 
   5   9   2       96.66      164.96     23.30 o 
   7   9   2    56957.11    56763.40    455.63 o 
   9   9   2     8976.20     9400.46    114.12 o 
  11   9   2      244.19      391.37     49.78 o 
  13   9   2    43343.58    43308.92    401.06 o 
  15   9   2    11657.30    11273.30    181.72 o 
  17   9   2     2513.39     2581.61    106.99 o 
  19   9   2    17211.88    16844.47    313.69 o 
  21   9   2     6566.23     6631.13    214.51 o 
  23   9   2     3496.80     3446.90    184.96 o 
 -26  10   2    16142.90    16104.34    329.78 o 
 -24  10   2      601.56      572.11    197.19 o 
 -22  10   2    39084.46    38334.73    573.83 o 
 -20  10   2    15137.35    15077.84    216.33 o 
 -18  10   2     1607.05     1443.09     74.85 o 
 -16  10   2    73205.88    71976.02    697.59 o 
 -14  10   2    20292.22    20023.45    213.81 o 
 -12  10   2     9825.40    10230.71    121.87 o 
 -10  10   2    54208.00    55751.16    445.30 o 
  -8  10   2    19030.61    19291.27    181.31 o 
  -6  10   2    63816.63    63418.73    458.32 o 
  -4  10   2   108494.30   105567.61    876.55 o 
  -2  10   2    23072.47    22987.29    242.91 o 
   0  10   2    61392.11    60416.63    442.00 o 
   2  10   2    73460.16    72389.05    552.20 o 
   4  10   2    20409.59    19157.86    193.07 o 
   6  10   2    49801.02    49908.67    407.12 o 
   8  10   2    53019.57    53737.51    432.33 o 
  10  10   2      774.88      738.91     54.53 o 
  12  10   2    20147.28    19822.02    214.78 o 
  14  10   2    47956.71    46944.75    482.89 o 
  16  10   2        7.32      -64.30     64.30 o 
  18  10   2    14366.41    14071.60    209.52 o 
  20  10   2    23923.53    23735.04    602.95 o 
  22  10   2       70.55      -22.75    117.98 o 
 -25  11   2     5253.02     5023.08    295.79 o 
 -23  11   2    17224.47    16874.40    508.14 o 
 -21  11   2    35068.90    35412.75    451.84 o 
 -19  11   2     1873.07     1828.89     91.43 o 
 -17  11   2    46869.40    46705.09    499.94 o 
 -15  11   2    69742.73    68723.02    603.00 o 
 -13  11   2      768.54      734.94     55.87 o 
 -11  11   2    39836.37    40864.64    341.93 o 
  -9  11   2    71024.74    70051.91    810.63 o 
  -7  11   2     8148.09     7429.62     91.54 o 
  -5  11   2    83355.32    82858.02    700.53 o 
  -3  11   2    61941.27    61155.91    524.65 o 
  -1  11   2     3174.78     3270.17     80.39 o 
   1  11   2    86849.60    83929.90    637.24 o 
   3  11   2    22860.21    23430.86    208.15 o 
   5  11   2     9850.89     9963.66    129.48 o 
   7  11   2   103106.16   102073.86    857.05 o 
   9  11   2    22540.16    22462.93    248.92 o 
  11  11   2     4403.97     4346.64     98.13 o 
  13  11   2    52545.60    51787.88    524.91 o 
  15  11   2    13216.32    13094.70    192.54 o 
  17  11   2     8589.71     8163.56    159.63 o 
  19  11   2    30072.09    29893.53    471.84 o 
  21  11   2     8368.14     8054.38    229.86 o 
  23  11   2     5841.80     5978.49    217.15 o 
 -26  12   2    12954.97    13223.69    530.90 o 
 -24  12   2      568.08      443.68    128.71 o 
 -22  12   2    35930.68    35831.75    547.01 o 
 -20  12   2    25151.79    24949.65    307.30 o 
 -18  12   2     2546.41     2498.72    105.42 o 
 -16  12   2    69946.29    70120.99    619.79 o 
 -14  12   2    24804.82    24710.20    369.13 o 
 -12  12   2     6593.55     6966.51    115.02 o 
 -10  12   2   103788.63   103799.77    874.45 o 
  -8  12   2    32024.77    32700.50    388.36 o 
  -6  12   2    23150.73    23153.62    261.33 o 
  -4  12   2    70377.43    68489.08    588.85 o 
  -2  12   2    16777.47    16834.43    177.91 o 
   0  12   2    35389.14    34527.04    318.83 o 
   2  12   2    84083.20    83743.97    624.63 o 
   4  12   2     9371.48     9257.73    104.57 o 
   6  12   2    37674.32    38696.29    513.60 o 
   8  12   2    72354.12    72060.51    624.76 o 
  10  12   2     4885.10     4789.13    101.30 o 
  12  12   2    31121.96    30319.10    366.72 o 
  14  12   2    45398.00    45090.49    470.65 o 
  16  12   2      248.30       94.80     72.05 o 
  18  12   2    22567.89    22032.86    377.83 o 
  20  12   2    23040.93    22967.89    396.74 o 
  22  12   2       15.15     -120.58    120.58 o 
 -25  13   2     2609.22     2690.62    168.87 o 
 -23  13   2     9182.93     9626.69    375.42 o 
 -21  13   2    28719.33    28079.85    458.50 o 
 -19  13   2     3938.99     3789.18    125.80 o 
 -17  13   2    12687.27    12671.22    193.49 o 
 -15  13   2    45269.73    45552.92    474.46 o 
 -13  13   2     3233.80     3129.42     89.55 o 
 -11  13   2    33554.57    33365.59    327.89 o 
  -9  13   2    58506.98    59417.80    524.72 o 
  -7  13   2     1474.19     1231.35     60.08 o 
  -5  13   2    68808.24    67656.59    655.11 o 
  -3  13   2    56749.04    56915.69    557.72 o 
  -1  13   2     2402.70     2388.32     85.01 o 
   1  13   2    88233.55    86910.95    744.90 o 
   3  13   2    72159.46    69833.81    601.69 o 
   5  13   2     2104.34     2091.31     87.41 o 
   7  13   2    55696.16    56606.03    503.89 o 
   9  13   2    20006.28    19939.25    242.65 o 
  11  13   2    17577.55    17410.95    223.60 o 
  13  13   2    50794.59    50607.76    520.25 o 
  15  13   2    12235.35    12038.90    189.81 o 
  17  13   2     6400.36     6005.76    201.05 o 
  19  13   2    20082.55    19958.44    361.73 o 
  21  13   2     2254.96     2154.25    158.14 o 
 -24  14   2       17.78      -49.54    125.94 o 
 -22  14   2     7712.67     7424.30    230.42 o 
 -20  14   2     8942.93     9201.59    238.60 o 
 -18  14   2      986.73      960.90     84.33 o 
 -16  14   2    10914.12    10966.21    175.93 o 
 -14  14   2    24903.18    25415.68    321.84 o 
 -12  14   2     4797.48     4792.70    103.75 o 
 -10  14   2    41313.68    41023.12    383.21 o 
  -8  14   2    27603.93    28329.41    302.84 o 
  -6  14   2     8278.26     8386.44    124.28 o 
  -4  14   2    83195.25    80725.16    892.83 o 
  -2  14   2    14979.61    14487.93    273.35 o 
   0  14   2    22615.26    22051.20    294.97 o 
   2  14   2    76727.03    74607.52    730.49 o 
   4  14   2     3155.45     3039.14     86.29 o 
   6  14   2    31293.00    32099.48    312.82 o 
   8  14   2    54198.73    53560.83    484.26 o 
  10  14   2      344.09      336.23     67.25 o 
  12  14   2    32311.12    32370.48    360.26 o 
  14  14   2    13941.02    13955.94    296.66 o 
  16  14   2        2.98      -75.84    107.26 o 
  18  14   2    15121.19    15216.60    375.42 o 
  20  14   2     5009.48     4986.92    195.25 o 
 -23  15   2      197.78      209.62    128.93 o 
 -21  15   2     6514.57     6502.50    217.15 o 
 -19  15   2      376.40      301.78    115.21 o 
 -17  15   2     2790.20     2726.56    113.84 o 
 -15  15   2     9883.37     9858.17    170.14 o 
 -13  15   2     7847.69     8157.43    136.65 o 
 -11  15   2    16519.62    16127.26    194.77 o 
  -9  15   2    17185.99    17651.49    204.13 o 
  -7  15   2     2945.30     3095.24     93.27 o 
  -5  15   2    38764.61    37431.88    616.23 o 
  -3  15   2    32167.95    30807.01    549.86 o 
  -1  15   2      635.08      525.82     71.43 o 
   1  15   2    34915.88    34325.25    424.84 o 
   3  15   2    28908.82    28004.06    317.81 o 
   5  15   2     1787.68     1863.37     87.16 o 
   7  15   2    24695.40    25225.54    263.95 o 
   9  15   2    23849.31    23760.04    281.18 o 
  11  15   2     4655.04     4472.92    125.33 o 
  13  15   2     6769.00     6789.48    145.94 o 
  15  15   2     1875.90     1809.80    134.07 o 
  17  15   2     2666.70     2346.92    197.19 o 
  19  15   2     6809.25     6660.15    219.68 o 
 -22  16   2      441.34      348.88    134.07 o 
 -20  16   2      993.39      978.67    189.61 o 
 -18  16   2     2479.22     2158.26    144.80 o 
 -16  16   2      757.89      728.40     93.35 o 
 -14  16   2     3821.85     4037.52    122.09 o 
 -12  16   2     2161.47     2270.61     89.02 o 
 -10  16   2     7781.39     7934.38    135.31 o 
  -8  16   2     1847.28     2005.65     81.94 o 
  -6  16   2     1416.53     1452.24     72.34 o 
  -4  16   2    18795.82    17961.95    530.90 o 
  -2  16   2      176.97      273.03    136.52 o 
   0  16   2      171.75      359.61     75.82 o 
   2  16   2    15118.83    14798.72    235.36 o 
   4  16   2      106.66      202.88     64.47 o 
   6  16   2      948.15     1094.78     70.13 o 
   8  16   2     5358.82     5107.95    124.71 o 
  10  16   2      271.88      295.84     70.90 o 
  12  16   2     7147.57     7268.15    151.21 o 
  14  16   2      703.64      667.86    117.62 o 
  16  16   2      230.33      204.77    117.98 o 
  18  16   2     3105.79     3019.10    197.19 o 
 -21  17   2      703.75      599.82    136.67 o 
 -19  17   2       66.91      185.81    123.35 o 
 -17  17   2      245.82      227.53    117.98 o 
 -15  17   2      237.38      191.74     90.22 o 
 -13  17   2      873.30      968.22     85.39 o 
 -11  17   2      782.78      714.11     78.63 o 
  -9  17   2      954.14      875.28     72.34 o 
  -7  17   2     1482.74     1613.90     77.76 o 
  -5  17   2      418.94      473.07     69.91 o 
  -3  17   2      151.92      197.19    144.10 o 
  -1  17   2       23.48       52.86     74.18 o 
   1  17   2      407.77      487.69     82.97 o 
   3  17   2      530.30      560.35     84.14 o 
   5  17   2      109.16      171.91     69.94 o 
   7  17   2      583.27      591.92     75.70 o 
   9  17   2     1379.52     1324.44     85.96 o 
  11  17   2     1393.33     1515.48     91.92 o 
  13  17   2      479.21      530.76    144.10 o 
  15  17   2        7.07      -94.36    115.21 o 
  17  17   2        1.31       33.63    123.00 o 
 -20  18   2      800.87      823.30    170.65 o 
 -18  18   2     1960.79     2296.37    155.25 o 
 -16  18   2     3322.08     3235.66    176.73 o 
 -14  18   2       58.49       98.60    107.26 o 
 -12  18   2       52.49      156.89     76.74 o 
 -10  18   2     2526.39     2500.17    103.10 o 
  -8  18   2     1419.73     1498.97     88.12 o 
  -6  18   2     2000.85     1924.55    108.37 o 
  -4  18   2     2058.14     1991.21    109.29 o 
  -2  18   2     3003.07     3066.52    126.99 o 
   0  18   2     3820.46     3637.25    134.23 o 
   2  18   2     4301.00     4333.79    173.74 o 
   4  18   2     1709.32     1959.79    132.72 o 
   6  18   2     2838.34     2782.08    132.78 o 
   8  18   2     1520.93     1522.72     89.77 o 
  10  18   2      329.74      385.54     90.42 o 
  12  18   2     1132.31     1146.42    246.49 o 
  14  18   2     4707.35     4728.36    195.25 o 
  16  18   2     1242.22     1195.35    139.13 o 
 -19  19   2     1238.16     1004.61    142.04 o 
 -17  19   2     1670.81     1708.49    149.87 o 
 -15  19   2     8966.23     8469.11    241.15 o 
 -13  19   2      191.09      212.36    112.62 o 
 -11  19   2     2403.29     2514.03    125.33 o 
  -9  19   2    13500.66    13122.82    205.12 o 
  -7  19   2        1.24        9.15     86.04 o 
  -5  19   2     9000.41     9284.31    245.99 o 
  -3  19   2    23167.77    22455.78    332.41 o 
  -1  19   2       45.91       78.37     96.09 o 
   1  19   2    17813.09    17313.58    364.04 o 
   3  19   2     9383.14     9475.34    299.58 o 
   5  19   2      526.80      414.95    109.84 o 
   7  19   2    16991.74    17261.02    282.32 o 
   9  19   2     3386.89     3500.51    174.23 o 
  11  19   2     1146.28     1286.09    131.31 o 
  13  19   2    10656.94    10563.18    743.26 o 
  15  19   2      768.95      624.46    130.65 o 
 -18  20   2      144.03       22.43    125.94 o 
 -16  20   2    13859.54    14039.23    305.12 o 
 -14  20   2    12158.65    12422.27    318.54 o 
 -12  20   2      817.18     1004.94    131.31 o 
 -10  20   2    17408.82    17267.22    329.52 o 
  -8  20   2    12711.45    12229.65    286.58 o 
  -6  20   2     2778.21     2699.02    161.93 o 
  -4  20   2    31026.87    30600.77    424.78 o 
  -2  20   2    14128.03    14067.52    307.49 o 
   0  20   2    10189.89     9568.77    246.52 o 
   2  20   2    23463.37    22662.60    411.27 o 
   4  20   2     1334.46     1547.18    189.61 o 
   6  20   2    15149.32    14940.95    432.30 o 
   8  20   2    16545.03    16654.99    462.64 o 
  10  20   2       54.82      462.64    182.02 o 
  12  20   2    10494.74    10237.76    250.52 o 
  14  20   2     7637.03     7490.61    229.86 o 
 -17  21   2     3848.61     3248.30    322.33 o 
 -15  21   2    15347.28    15578.21    788.76 o 
 -13  21   2     1279.95     1141.41    174.44 o 
 -11  21   2    14135.97    14628.58    470.22 o 
  -9  21   2    19152.82    19165.37    515.73 o 
  -7  21   2     1265.99     1084.55    189.61 o 
  -5  21   2    22100.05    22032.21    553.65 o 
  -3  21   2    22889.01    22216.85    333.35 o 
  -1  21   2      130.13       60.67    159.27 o 
   1  21   2    32559.48    31065.04    697.75 o 
   3  21   2    20932.89    21160.03    538.48 o 
   5  21   2     1810.72     1782.30    204.77 o 
   7  21   2    18077.83    18209.76    500.56 o 
   9  21   2     7660.47     8524.68    348.88 o 
  11  21   2     3720.18     3519.09    273.03 o 
  13  21   2    18569.76    19339.81    530.90 o 
 -14  22   2     9041.32     9181.36    264.45 o 
 -12  22   2     4748.27     5324.14    326.12 o 
 -10  22   2    21889.18    23101.59    599.15 o 
  -8  22   2     5321.93     4838.74    295.79 o 
  -6  22   2     3899.33     4376.11    288.20 o 
  -4  22   2    23734.39    23467.56    412.94 o 
  -2  22   2     1903.79     1707.67    144.80 o 
   0  22   2     8908.62     8426.09    341.29 o 
   2  22   2    29453.20    28751.85    667.41 o 
   4  22   2      815.52     1016.29    189.61 o 
   6  22   2     6984.87     6795.48    318.54 o 
   8  22   2    12585.52    12165.12    401.96 o 
  10  22   2      246.56      166.85    189.61 o 
  12  22   2    17219.87    17587.85    508.14 o 
 -13  23   2      368.56      455.05    197.19 o 
 -11  23   2    17902.63    18869.59    530.90 o 
  -9  23   2     8170.45     8198.56    356.46 o 
  -7  23   2       14.34     -174.44    174.44 o 
  -5  23   2    21389.56    20973.24    394.14 o 
  -3  23   2    15260.79    15229.22    341.29 o 
  -1  23   2      741.00      758.63    318.54 o 
   1  23   2    22740.91    23147.10    583.99 o 
   3  23   2    14798.35    15274.66    455.05 o 
   5  23   2     1482.77     1532.02    212.36 o 
   7  23   2    14202.10    14455.56    462.64 o 
   9  23   2    16676.41    17845.71    508.14 o 
 -10  24   2    10612.55    11270.18    417.13 o 
  -8  24   2     1504.05     1540.46    155.52 o 
  -6  24   2     4241.83     4212.36    401.96 o 
  -4  24   2    22544.03    22349.30    921.49 o 
  -2  24   2     1434.67     1273.24    147.41 o 
   0  24   2     4434.58     4093.00    208.95 o 
   2  24   2    15096.72    15145.73    462.64 o 
   4  24   2      109.35      -22.75    182.02 o 
   6  24   2     7158.34     7227.78    356.46 o 
  -5  25   2    13531.59    14504.98    332.37 o 
  -3  25   2     5609.97     5609.57    341.29 o 
  -1  25   2      604.35      533.64    144.80 o 
   1  25   2    11408.37    11683.77    587.78 o 
 -29   1   3     1975.82     1819.49    152.77 o 
 -27   1   3     1505.09     1296.38    131.31 o 
 -25   1   3     1174.22     1126.88     84.33 o 
 -23   1   3     5247.40     5238.42    233.17 o 
 -21   1   3      345.49      465.84     52.69 o 
 -19   1   3     1413.58     1494.20     53.35 o 
 -17   1   3     9239.21     8941.43    100.99 o 
 -15   1   3     6419.78     6388.49     73.99 o 
 -13   1   3    14992.16    15483.98    136.01 o 
 -11   1   3     8554.38     9197.45     70.62 o 
  -9   1   3     9441.82    10790.73     86.73 o 
  -7   1   3    47373.54    51053.70    298.44 o 
  -5   1   3    49482.51    50226.83    257.51 o 
  -3   1   3     7905.26     7877.71    124.70 o 
  -1   1   3    68810.53    71619.60    345.78 o 
   1   1   3    10716.35    10832.95     74.76 o 
   3   1   3     1508.48     1673.37     52.55 o 
   5   1   3    47526.11    48256.04    565.30 o 
   7   1   3      277.70      489.34     24.33 o 
   9   1   3     1077.43     1323.30     76.63 o 
  11   1   3     8623.70     8703.17    160.92 o 
  13   1   3     8482.01     8441.47    120.41 o 
  15   1   3      105.39      139.00     54.89 o 
  17   1   3      217.24      287.20     64.13 o 
  19   1   3     1028.86     1037.00     79.50 o 
  21   1   3      409.48      520.21    117.98 o 
  23   1   3     1485.28     1453.24    142.04 o 
  25   1   3      998.08      914.07    136.67 o 
 -30   2   3     7774.39     7783.55    580.19 o 
 -28   2   3     4191.37     4029.63    265.45 o 
 -26   2   3       16.83       10.89    104.47 o 
 -24   2   3    23557.48    22379.51    366.72 o 
 -22   2   3     7858.93     7638.29    127.31 o 
 -20   2   3     1334.27     1232.79     54.54 o 
 -18   2   3    31108.77    30318.81    452.80 o 
 -16   2   3     1456.19     1682.09     50.44 o 
 -14   2   3    25086.98    25598.07    204.76 o 
 -12   2   3    30842.28    30352.89    208.51 o 
 -10   2   3    10320.77    10100.24     70.71 o 
  -8   2   3    92166.18    93198.06    584.56 o 
  -6   2   3     1303.57     1946.71     70.03 o 
  -4   2   3      715.45     1207.24     28.26 o 
  -2   2   3   154314.91   152738.31    817.49 o 
   0   2   3    85198.34    85094.28    420.74 o 
   2   2   3      387.72      534.56     14.39 o 
   4   2   3     4030.44     4485.50     61.45 o 
   6   2   3    42517.79    41710.09    325.92 o 
   8   2   3      668.90      780.05     66.45 o 
  10   2   3     1224.98     1290.39    100.71 o 
  12   2   3    19133.47    19377.22    183.70 o 
  14   2   3      115.44      155.69     44.10 o 
  16   2   3     3768.29     3524.61    105.19 o 
  18   2   3     7472.62     7470.46    144.51 o 
  20   2   3      490.91      559.17     90.22 o 
  22   2   3     6764.76     6882.91    217.15 o 
  24   2   3     2673.49     2422.56    158.14 o 
 -29   3   3    12115.35    11573.51    284.08 o 
 -27   3   3     4014.17     4053.53    189.87 o 
 -25   3   3    10390.18    10224.93    178.74 o 
 -23   3   3    35382.73    33990.81    376.34 o 
 -21   3   3      530.36      598.26     59.20 o 
 -19   3   3    38531.56    37459.18    408.14 o 
 -17   3   3    64807.80    63990.01    515.02 o 
 -15   3   3     8029.01     7848.32     96.19 o 
 -13   3   3    52792.59    53967.55    372.20 o 
 -11   3   3    97783.66    99597.33    655.86 o 
  -9   3   3    31418.44    33856.64    199.98 o 
  -7   3   3   195150.66   194962.14   1090.44 o 
  -5   3   3    30069.77    32442.97    206.76 o 
  -3   3   3     1295.08     1115.83     22.84 o 
  -1   3   3   244477.97   233240.56   1306.62 o 
   1   3   3    12038.06    12943.88     81.26 o 
   3   3   3     2948.27     3338.17     38.66 o 
   5   3   3    72615.02    73264.17    475.46 o 
   7   3   3    39273.09    40132.36    355.07 o 
   9   3   3      551.05      680.51     60.29 o 
  11   3   3    41953.29    42392.76    346.50 o 
  13   3   3    22649.85    22400.45    209.79 o 
  15   3   3    13449.45    12959.82    163.46 o 
  17   3   3    18626.95    18547.67    243.02 o 
  19   3   3    19957.00    19450.99    251.92 o 
  21   3   3     7502.02     7286.60    238.90 o 
  23   3   3    14139.87    13844.96    302.97 o 
  25   3   3     2297.98     2222.18    219.94 o 
 -28   4   3     8664.27     8645.33    243.97 o 
 -26   4   3       36.15      146.51    109.84 o 
 -24   4   3    49006.90    46982.29    497.02 o 
 -22   4   3    12326.63    12100.59    165.73 o 
 -20   4   3     8475.14     8173.33    128.89 o 
 -18   4   3   102960.09    99683.63    871.66 o 
 -16   4   3    30693.53    30375.74    397.27 o 
 -14   4   3    38323.24    38108.85    273.75 o 
 -12   4   3    93373.34    94624.34    665.88 o 
 -10   4   3    52302.57    51447.21    310.12 o 
  -8   4   3   125216.00   129572.35    722.86 o 
  -6   4   3   117771.15   119104.91    739.51 o 
  -4   4   3    44484.93    45552.97    382.08 o 
  -2   4   3   121598.54   122913.16    865.30 o 
   0   4   3   107139.54   106236.28    665.53 o 
   2   4   3     1556.89     1287.38     35.97 o 
   4   4   3    68217.18    66291.23    798.59 o 
   6   4   3   139947.03   143198.16    986.63 o 
   8   4   3       98.19      199.64     39.41 o 
  10   4   3    23851.41    25778.61    271.03 o 
  12   4   3    89478.88    89173.77    690.94 o 
  14   4   3      981.72      903.87     58.59 o 
  16   4   3    23711.50    23200.25    274.45 o 
  18   4   3    23089.98    22541.12    278.53 o 
  20   4   3      227.05      243.07    106.86 o 
  22   4   3    24380.99    24884.63    455.05 o 
  24   4   3     8961.46     8976.79    252.05 o 
 -29   5   3    16472.02    16286.80    340.51 o 
 -27   5   3     4573.90     4342.77    195.69 o 
 -25   5   3    11640.09    11124.94    260.06 o 
 -23   5   3    46971.25    46722.63    492.08 o 
 -21   5   3      296.67      370.71     59.58 o 
 -19   5   3    34354.55    33665.38    423.41 o 
 -17   5   3   127449.62   125378.73    973.20 o 
 -15   5   3      291.17      449.17     82.57 o 
 -13   5   3    60317.76    62730.57    419.79 o 
 -11   5   3   198662.73   197903.52   1272.39 o 
  -9   5   3     3212.26     4340.49     84.21 o 
  -7   5   3   157866.66   161650.97    942.64 o 
  -5   5   3   171731.67   169837.22   1402.68 o 
  -3   5   3     2325.73     2546.35     41.08 o 
  -1   5   3   335786.53   322636.50   2839.97 o 
   1   5   3    50877.39    50269.46    336.72 o 
   3   5   3     4290.20     4619.54     59.31 o 
   5   5   3   217233.95   208147.66   1581.40 o 
   7   5   3    33169.27    33164.46    266.25 o 
   9   5   3    28593.84    29533.41    244.51 o 
  11   5   3   106659.16   105664.24    947.34 o 
  13   5   3    22611.52    22378.72    213.30 o 
  15   5   3    35003.23    34105.33    373.00 o 
  17   5   3    36999.14    36600.76    399.20 o 
  19   5   3    11081.25    10891.25    182.06 o 
  21   5   3    13348.42    13203.34    286.88 o 
  23   5   3    20072.38    20212.18    370.04 o 
 -28   6   3     6143.80     6085.12    219.68 o 
 -26   6   3      229.69      167.89    144.10 o 
 -24   6   3    38293.94    37846.95    422.56 o 
 -22   6   3    26292.78    26107.47    311.11 o 
 -20   6   3     1916.16     1759.81     74.16 o 
 -18   6   3    83007.64    82276.49    985.88 o 
 -16   6   3    47995.26    48820.37    374.21 o 
 -14   6   3    10764.44    10929.83    131.84 o 
 -12   6   3   111731.36   113086.58    795.29 o 
 -10   6   3   119534.24   120926.13    906.52 o 
  -8   6   3    55273.21    52296.85    349.93 o 
  -6   6   3   133107.92   134241.66    924.27 o 
  -4   6   3    72721.83    71707.99    551.10 o 
  -2   6   3   134973.98   135498.95   1023.28 o 
   0   6   3   277721.38   268236.75   2518.22 o 
   2   6   3     6205.12     6613.30     61.57 o 
   4   6   3    92821.92    95780.58    800.71 o 
   6   6   3   199903.09   190658.78   1735.80 o 
   8   6   3     2010.35     2098.17     72.66 o 
  10   6   3    74510.91    76267.27    556.98 o 
  12   6   3    93022.59    92664.77    717.80 o 
  14   6   3     3168.55     2800.39     85.73 o 
  16   6   3    50609.01    49511.80    509.25 o 
  18   6   3    31162.04    30349.72    348.91 o 
  20   6   3      374.01      404.90    121.35 o 
  22   6   3    27365.40    27303.61    450.39 o 
  24   6   3     9887.43    10275.39    322.33 o 
 -29   7   3     9486.77     9169.70    262.62 o 
 -27   7   3     1048.88      944.88    136.67 o 
 -25   7   3     6451.05     6348.92    208.95 o 
 -23   7   3    28185.96    28294.87    335.55 o 
 -21   7   3     3042.98     3025.13     99.68 o 
 -19   7   3    20988.32    21502.36    294.37 o 
 -17   7   3    44733.11    44779.12    351.10 o 
 -15   7   3      121.07       61.53     44.06 o 
 -13   7   3    79632.56    79355.65    612.74 o 
 -11   7   3   125710.17   126950.95    953.70 o 
  -9   7   3     3699.90     3724.03     54.38 o 
  -7   7   3   134577.69   134174.91   1191.42 o 
  -5   7   3   110344.52   106659.38    885.30 o 
  -3   7   3     7373.75     7970.53     91.84 o 
  -1   7   3   263134.56   258701.80   2211.85 o 
   1   7   3   123907.94   123038.20   1229.09 o 
   3   7   3    12706.37    13093.17    139.06 o 
   5   7   3   167942.58   164178.58   1499.55 o 
   7   7   3    74729.67    74238.98    702.48 o 
   9   7   3    11473.76    12009.97    190.04 o 
  11   7   3   121555.19   119393.25    909.10 o 
  13   7   3    28347.81    27471.56    274.82 o 
  15   7   3    21630.24    21678.39    262.22 o 
  17   7   3    40083.73    39843.94    429.08 o 
  19   7   3     9582.12     9987.48    241.15 o 
  21   7   3     9642.12     9575.41    243.97 o 
  23   7   3    16557.42    17099.68    583.99 o 
 -28   8   3     8359.89     8496.08    246.69 o 
 -26   8   3      101.90      258.03    120.58 o 
 -24   8   3    11265.04    10745.95    254.69 o 
 -22   8   3    16008.99    15973.03    225.77 o 
 -20   8   3      967.11     1000.72     68.27 o 
 -18   8   3    36305.07    36116.95    320.62 o 
 -16   8   3    29010.96    29643.43    264.74 o 
 -14   8   3     4204.15     4060.96     76.69 o 
 -12   8   3    66819.12    67215.88    543.25 o 
 -10   8   3    42249.32    41656.25    306.56 o 
  -8   8   3     8789.09     9355.29     89.58 o 
  -6   8   3   171188.33   168814.05   1535.36 o 
  -4   8   3    37747.83    37149.05    362.02 o 
  -2   8   3    52420.39    54201.55    463.81 o 
   0   8   3   159569.19   157276.17   1188.45 o 
   2   8   3    13996.62    13079.15    149.93 o 
   4   8   3    61919.87    60320.93    575.72 o 
   6   8   3   110018.42   111139.34   1033.31 o 
   8   8   3     4172.06     4279.00     74.96 o 
  10   8   3    65565.06    64193.92    509.46 o 
  12   8   3    52366.34    51661.01    463.91 o 
  14   8   3      222.13      257.66     58.07 o 
  16   8   3    31299.27    30778.78    346.99 o 
  18   8   3    13725.97    13568.18    243.02 o 
  20   8   3     1696.11     1608.02    134.07 o 
  22   8   3    15280.33    15142.07    313.42 o 
 -27   9   3      877.86      872.13    212.36 o 
 -25   9   3     1390.88     1371.24    136.67 o 
 -23   9   3     7734.29     7527.10    179.22 o 
 -21   9   3      611.86      720.22     75.44 o 
 -19   9   3    12891.34    13133.84    156.68 o 
 -17   9   3    21803.39    21094.36    225.62 o 
 -15   9   3     2527.79     2722.34     77.15 o 
 -13   9   3    16210.92    16299.87    163.42 o 
 -11   9   3    20317.49    20604.70    189.48 o 
  -9   9   3     1178.46     1600.50     62.71 o 
  -7   9   3    46728.88    48487.95    426.01 o 
  -5   9   3    75282.30    76621.26    717.54 o 
  -3   9   3     4940.64     5789.65     91.57 o 
  -1   9   3    86162.10    83896.63   1144.02 o 
   1   9   3    50636.19    51033.18    487.78 o 
   3   9   3     5162.58     5444.14     80.37 o 
   5   9   3    52572.45    54507.40    530.32 o 
   7   9   3    38093.07    36375.55    304.42 o 
   9   9   3     5364.99     5461.37     89.32 o 
  11   9   3    24238.41    24588.54    277.47 o 
  13   9   3      905.57     1031.22     62.92 o 
  15   9   3     5592.35     5412.60    125.70 o 
  17   9   3    16741.34    16668.05    340.45 o 
  19   9   3      104.59      136.52    107.26 o 
  21   9   3     2077.06     1979.03    142.04 o 
  23   9   3     6076.57     5999.56    455.05 o 
 -26  10   3      386.94      517.15    125.94 o 
 -24  10   3     1448.04     1464.47    182.02 o 
 -22  10   3     5678.79     5508.71    171.87 o 
 -20  10   3     2420.33     2450.06     94.06 o 
 -18  10   3     7499.15     7317.88    148.56 o 
 -16  10   3     2964.52     3251.52    125.35 o 
 -14  10   3     6313.83     6448.78     98.79 o 
 -12  10   3    25387.35    25353.97    227.03 o 
 -10  10   3     3101.40     3318.71     93.93 o 
  -8  10   3      198.95      264.43     24.38 o 
  -6  10   3    42777.56    42397.21    417.93 o 
  -4  10   3      576.55      887.13     65.68 o 
  -2  10   3     7178.84     7217.70    106.67 o 
   0  10   3    13687.73    14246.82    304.75 o 
   2  10   3     1348.31     1227.90     53.10 o 
   4  10   3     9079.72     9392.09    135.94 o 
   6  10   3     6350.38     6450.57    142.45 o 
   8  10   3     5383.24     4941.30     86.86 o 
  10  10   3     7431.14     7123.20    114.68 o 
  12  10   3      995.23     1083.83     63.88 o 
  14  10   3       48.50       72.34     63.45 o 
  16  10   3     7523.11     7225.55    145.37 o 
  18  10   3     3791.51     3828.30    307.16 o 
  20  10   3       12.94       11.46    115.21 o 
  22  10   3      860.02      816.78    133.75 o 
 -27  11   3        8.21       53.09    174.44 o 
 -25  11   3      444.59      642.37    185.81 o 
 -23  11   3      613.31      601.29    117.98 o 
 -21  11   3     1025.80     1184.25     85.12 o 
 -19  11   3     6384.04     6231.11    123.09 o 
 -17  11   3       31.98      222.22     57.33 o 
 -15  11   3      114.47      251.63     54.01 o 
 -13  11   3     7919.60     7906.40    108.64 o 
 -11  11   3     1844.38     1619.20     56.25 o 
  -9  11   3       81.21      318.29     34.49 o 
  -7  11   3      606.17      744.88     54.27 o 
  -5  11   3      522.47      527.51     46.12 o 
  -3  11   3     8539.10     8256.49    121.17 o 
  -1  11   3     4190.14     4280.77    103.57 o 
   1  11   3      589.84      592.72     56.59 o 
   3  11   3     1613.76     1611.30     58.43 o 
   5  11   3     4207.33     4319.86    123.23 o 
   7  11   3     1556.19     1391.35     55.86 o 
   9  11   3     1559.50     1399.43     62.92 o 
  11  11   3       18.65       93.85     51.70 o 
  13  11   3       46.06      135.27     57.62 o 
  15  11   3     1496.11     1331.90     82.15 o 
  17  11   3      332.32      356.46    109.84 o 
  19  11   3      187.29      157.46    112.24 o 
  21  11   3       16.17      -39.44    120.58 o 
 -26  12   3      308.45      432.30    133.75 o 
 -24  12   3     1257.88     1460.14    159.27 o 
 -22  12   3       27.15      110.99    109.84 o 
 -20  12   3      750.45      806.81     82.30 o 
 -18  12   3       86.67      123.78     61.83 o 
 -16  12   3     3387.09     3622.03    127.09 o 
 -14  12   3      102.70      227.33     52.16 o 
 -12  12   3      421.21      488.84     49.35 o 
 -10  12   3     8434.42     8460.29    111.52 o 
  -8  12   3    14900.74    15082.51    156.27 o 
  -6  12   3     6696.25     6380.75    115.43 o 
  -4  12   3    19115.49    19323.42    221.23 o 
  -2  12   3     2532.35     2498.63     99.19 o 
   0  12   3    16506.16    15799.85    262.62 o 
   2  12   3     1637.94     1754.23     58.77 o 
   4  12   3    10541.51     9994.47    119.19 o 
   6  12   3    23748.08    23516.61    218.75 o 
   8  12   3      345.24      398.22     53.41 o 
  10  12   3      935.10      976.38     63.30 o 
  12  12   3    11428.60    11440.89    157.76 o 
  14  12   3      933.20      830.81     78.63 o 
  16  12   3     1825.07     1790.06    107.95 o 
  18  12   3      997.92      950.21    123.35 o 
  20  12   3       32.64       75.84    117.98 o 
 -25  13   3      762.95      650.19    257.86 o 
 -23  13   3     4780.28     4641.36    195.69 o 
 -21  13   3       89.60      140.40    109.84 o 
 -19  13   3      925.31      967.92     76.26 o 
 -17  13   3    10115.10    10135.01    150.68 o 
 -15  13   3      733.37      790.61     63.39 o 
 -13  13   3     1704.81     1954.48     73.70 o 
 -11  13   3    20528.50    20472.78    218.22 o 
  -9  13   3        9.88      206.25     63.19 o 
  -7  13   3    21583.31    21728.51    205.52 o 
  -5  13   3    11211.70    11589.52    234.37 o 
  -3  13   3     9855.85     9324.19    160.92 o 
  -1  13   3    19693.32    19041.76    225.98 o 
   1  13   3     7733.93     7782.78    113.93 o 
   3  13   3      256.22      380.03     43.83 o 
   5  13   3    18413.03    17984.43    247.40 o 
   7  13   3     2148.84     2314.24     82.46 o 
   9  13   3     4038.39     4069.94     99.03 o 
  11  13   3    16097.93    16058.88    193.03 o 
  13  13   3     3765.36     3602.88    114.68 o 
  15  13   3     6534.86     6860.16    167.59 o 
  17  13   3     4400.09     4520.89    183.57 o 
  19  13   3     1173.29     1003.91    131.31 o 
  21  13   3     6330.13     6561.17    222.12 o 
 -24  14   3    12436.42    12100.60    303.37 o 
 -22  14   3     4832.49     5084.36    269.24 o 
 -20  14   3      746.35      707.79    140.31 o 
 -18  14   3    16288.08    16569.25    249.59 o 
 -16  14   3     9137.15     8719.77    142.07 o 
 -14  14   3     4121.51     4169.57    105.46 o 
 -12  14   3    27395.83    27915.64    282.56 o 
 -10  14   3    15420.86    15164.84    219.58 o 
  -8  14   3    23197.60    23504.04    242.59 o 
  -6  14   3    34358.59    34285.78    365.96 o 
  -4  14   3    11533.80    11667.05    167.24 o 
  -2  14   3    23324.54    22129.50    259.96 o 
   0  14   3    81759.09    78125.55    753.50 o 
   2  14   3     8681.30     8347.31    168.58 o 
   4  14   3    14421.33    14067.80    168.88 o 
   6  14   3    43191.87    43972.43    407.27 o 
   8  14   3      118.14      278.27     69.83 o 
  10  14   3    18012.16    18208.65    210.48 o 
  12  14   3    24525.04    23756.43    292.28 o 
  14  14   3        0.84      -82.97     82.97 o 
  16  14   3    10592.54    10179.89    241.15 o 
  18  14   3     8184.97     7996.80    307.16 o 
  20  14   3      593.25      429.83    130.65 o 
 -23  15   3    21800.74    22152.34    508.14 o 
 -21  15   3      395.82      392.36    120.58 o 
 -19  15   3     8282.67     7994.54    222.51 o 
 -17  15   3    25672.68    25819.70    280.35 o 
 -15  15   3       27.65      -41.71     59.52 o 
 -13  15   3    29946.78    29888.81    303.96 o 
 -11  15   3    32235.27    31695.85    314.99 o 
  -9  15   3      585.80      623.91     60.94 o 
  -7  15   3    52825.69    53091.43    478.99 o 
  -5  15   3    37245.80    35053.86    431.90 o 
  -3  15   3      708.43      749.24    105.09 o 
  -1  15   3    52673.74    52030.96    605.18 o 
   1  15   3    26194.25    25511.26    338.93 o 
   3  15   3     3313.42     3333.08    101.08 o 
   5  15   3    51873.98    51634.88    468.11 o 
   7  15   3     9960.20    10332.75    149.29 o 
   9  15   3     8598.57     8725.09    140.29 o 
  11  15   3    30045.46    29677.16    337.66 o 
  13  15   3     8863.08     8702.90    182.20 o 
  15  15   3     4418.14     4292.25    179.60 o 
  17  15   3    14420.61    13838.06    289.45 o 
  19  15   3     2501.78     2412.94    157.59 o 
 -22  16   3    14144.27    14197.34    313.69 o 
 -20  16   3     3654.26     3472.85    184.96 o 
 -18  16   3    26515.56    26370.24    434.29 o 
 -16  16   3    10954.04    10970.15    167.53 o 
 -14  16   3    16089.32    16285.11    234.94 o 
 -12  16   3    53291.71    53195.43    489.86 o 
 -10  16   3     7678.19     7528.76    131.42 o 
  -8  16   3    29003.78    28942.92    296.07 o 
  -6  16   3    60808.73    59264.59    530.97 o 
  -4  16   3     4365.67     4319.78    254.07 o 
  -2  16   3    24720.29    24705.66    330.14 o 
   0  16   3    49129.83    47685.09    568.51 o 
   2  16   3     1880.37     2070.82    104.36 o 
   4  16   3    30581.43    29645.87    339.56 o 
   6  16   3    33799.70    34217.79    335.88 o 
   8  16   3      708.02      712.62     74.53 o 
  10  16   3    21532.18    20759.09    262.06 o 
  12  16   3    26361.92    25815.98    349.42 o 
  14  16   3      788.61      461.92    112.24 o 
  16  16   3    12081.44    12324.52    272.88 o 
  18  16   3    14296.17    14883.29    312.87 o 
 -23  17   3    21060.22    21857.78    583.99 o 
 -21  17   3     1300.35     1196.52    144.50 o 
 -19  17   3    30019.82    31071.81    498.66 o 
 -17  17   3    31991.17    31118.32    493.30 o 
 -15  17   3     1092.75     1078.85     80.61 o 
 -13  17   3    33990.98    33964.96    574.61 o 
 -11  17   3    24524.87    24415.61    266.71 o 
  -9  17   3     3472.17     3528.05    107.64 o 
  -7  17   3    54652.76    54281.04    497.25 o 
  -5  17   3    24351.86    23812.44    527.10 o 
  -3  17   3     3296.06     3089.92    121.09 o 
  -1  17   3    39445.14    38053.04    474.11 o 
   1  17   3    23555.71    23088.23    386.55 o 
   3  17   3     6664.22     6426.93    160.40 o 
   5  17   3    29492.12    29951.44    350.61 o 
   7  17   3    18259.28    18312.87    239.61 o 
   9  17   3     3748.61     3616.48    118.45 o 
  11  17   3    32006.16    31991.26    490.15 o 
  13  17   3    10825.36    10617.42    303.37 o 
  15  17   3     1402.62     1132.64    133.75 o 
  17  17   3    21302.05    21679.67    388.11 o 
 -20  18   3     6632.32     6933.54    379.21 o 
 -18  18   3    34201.51    35125.38    546.93 o 
 -16  18   3     9950.92     9976.83    307.16 o 
 -14  18   3     9490.16     9628.77    204.64 o 
 -12  18   3    43375.45    44258.25    427.06 o 
 -10  18   3     1967.99     1917.19     86.78 o 
  -8  18   3    14761.61    14829.83    194.95 o 
  -6  18   3    60614.36    60766.70    628.13 o 
  -4  18   3     3522.50     3261.79    132.78 o 
  -2  18   3    13112.52    12602.97    221.30 o 
   0  18   3    28687.02    27826.14    378.12 o 
   2  18   3     1942.72     1761.09    105.73 o 
   4  18   3    20641.51    20035.23    401.67 o 
   6  18   3    22968.31    23469.30    338.93 o 
   8  18   3      974.62      846.54     83.06 o 
  10  18   3    22037.49    22233.55    380.31 o 
  12  18   3    17416.05    17146.98    321.24 o 
  14  18   3     1410.95     1277.94    138.20 o 
  16  18   3    11566.15    11292.95    272.09 o 
 -19  19   3     8668.21     8629.98    356.46 o 
 -17  19   3    16950.31    17275.41    342.72 o 
 -15  19   3     1649.10     1673.02    139.43 o 
 -13  19   3    23946.64    24400.73    481.60 o 
 -11  19   3    21227.01    21269.33    277.60 o 
  -9  19   3      629.60      819.60     77.57 o 
  -7  19   3    18318.60    18912.08    329.73 o 
  -5  19   3    31182.53    31638.45    527.64 o 
  -3  19   3     2445.46     2462.78    129.20 o 
  -1  19   3    16865.22    16355.05    267.50 o 
   1  19   3    18658.79    18683.10    292.50 o 
   3  19   3     2932.63     2924.69    222.79 o 
   5  19   3    23457.86    23382.83    416.66 o 
   7  19   3     7895.98     7725.09    219.88 o 
   9  19   3     5230.42     4861.50    273.03 o 
  11  19   3    17714.00    17673.54    345.08 o 
  13  19   3     3169.38     2957.31    168.87 o 
  15  19   3     2318.38     2150.86    154.42 o 
 -18  20   3     7553.15     7319.17    241.15 o 
 -16  20   3     3861.32     3800.79    195.25 o 
 -14  20   3     1298.25     1326.26    142.04 o 
 -12  20   3    19304.78    19165.47    929.07 o 
 -10  20   3     3193.02     3330.50    171.36 o 
  -8  20   3     2420.58     2506.11    157.59 o 
  -6  20   3    28938.88    29373.78    360.02 o 
  -4  20   3     4289.56     4338.63    131.34 o 
  -2  20   3     5960.14     5890.72    173.93 o 
   0  20   3    17941.57    17417.66    285.08 o 
   2  20   3     2816.23     2725.36    168.87 o 
   4  20   3     8384.19     8327.49    318.54 o 
   6  20   3     8798.79     8501.93    326.12 o 
   8  20   3      333.87      455.05    174.44 o 
  10  20   3    12589.38    12726.35    409.55 o 
  12  20   3     6492.52     6507.28    310.95 o 
  14  20   3      173.15       66.48    265.45 o 
 -17  21   3     2224.03     1967.25    160.89 o 
 -15  21   3     1659.68     1737.62    150.16 o 
 -13  21   3     2307.60     2141.52    152.77 o 
 -11  21   3     3106.22     3236.13    184.49 o 
  -9  21   3      124.11      288.20    166.85 o 
  -7  21   3     5142.90     5240.71    273.03 o 
  -5  21   3     9443.90     9126.39    243.97 o 
  -3  21   3      491.97      557.67    117.98 o 
  -1  21   3     7443.35     7333.96    310.95 o 
   1  21   3    12069.04    12551.92    394.38 o 
   3  21   3      131.49      189.61    159.27 o 
   5  21   3     4864.94     4755.32    273.03 o 
   7  21   3     4916.16     5043.52    295.79 o 
   9  21   3      778.56      970.78    197.19 o 
  11  21   3     6823.79     7250.53    333.71 o 
 -16  22   3      163.41      182.02    197.19 o 
 -14  22   3      138.03       87.46    125.94 o 
 -12  22   3      623.65      675.00    197.19 o 
 -10  22   3      113.49      386.80    182.02 o 
  -8  22   3      261.09      401.96    182.02 o 
  -6  22   3     5872.55     5827.28    214.31 o 
  -4  22   3     1832.57     1923.01    147.41 o 
  -2  22   3      128.25       -7.58    159.27 o 
   0  22   3     1854.98     1706.45    204.77 o 
   2  22   3     1295.84     1387.92    197.19 o 
   4  22   3     1259.54     1061.79    189.61 o 
   6  22   3     2219.54     1903.64    212.36 o 
   8  22   3      222.80      280.62    174.44 o 
  10  22   3     2005.99     1933.98    219.94 o 
 -13  23   3     1048.81     1372.75    219.94 o 
 -11  23   3      703.11      811.51    197.19 o 
  -9  23   3       44.83       83.43    182.02 o 
  -7  23   3      101.91      291.99    128.71 o 
  -5  23   3     1073.18     1170.14    144.80 o 
  -3  23   3      144.95      261.09    125.94 o 
  -1  23   3      377.72      424.72    182.02 o 
   1  23   3       17.44       37.92    166.85 o 
   3  23   3       16.36      356.46    182.02 o 
   5  23   3       51.16      159.27    182.02 o 
   7  23   3       28.15      219.94    189.61 o 
 -10  24   3      190.87       73.95    128.37 o 
  -8  24   3     1096.55     1154.12    149.87 o 
  -6  24   3     2132.54     2237.73    163.50 o 
  -4  24   3      176.86      413.34    134.07 o 
  -2  24   3      603.41      556.74    136.67 o 
   0  24   3     1554.31     1623.03    212.36 o 
   2  24   3       84.85      250.28    182.02 o 
   4  24   3     1593.57     1387.92    212.36 o 
  -5  25   3     6862.34     7148.55    307.16 o 
  -3  25   3      487.08      404.88    139.13 o 
  -1  25   3    10313.91    10823.04    291.35 o 
 -30   0   4     6836.22     6856.15    341.29 o 
 -28   0   4      357.37      310.95    166.85 o 
 -26   0   4    28810.93    27963.79    469.65 o 
 -24   0   4    16647.49    15809.16    307.49 o 
 -22   0   4     8987.90     8810.83    299.02 o 
 -20   0   4    47694.55    47236.31    643.15 o 
 -18   0   4    90552.70    90704.56    794.15 o 
 -16   0   4    17975.33    18205.82    213.22 o 
 -14   0   4    96204.00    95568.38    927.55 o 
 -12   0   4    76132.13    73670.56    642.43 o 
 -10   0   4    48053.44    48280.88    384.68 o 
  -8   0   4   249659.36   250534.70   1879.04 o 
  -6   0   4    91230.45    94009.97    862.34 o 
  -4   0   4    44382.39    48966.69    673.45 o 
  -2   0   4   822579.00   757683.56   9930.83 o 
   0   0   4    41584.14    44850.23    276.42 o 
   2   0   4   102932.68   103117.79   1721.63 o 
   4   0   4   305614.09   297838.44   3149.25 o 
   6   0   4     7666.56     7219.54    115.08 o 
   8   0   4   108163.69   104110.52   1112.41 o 
  10   0   4    85412.34    84863.52    922.05 o 
  12   0   4      323.98      330.18     60.99 o 
  14   0   4    87552.27    86965.84   1146.49 o 
  16   0   4    33791.70    33266.93    610.53 o 
  18   0   4       23.98      144.10    101.89 o 
  20   0   4    26201.10    25945.68    606.74 o 
  22   0   4     5369.74     5134.53    273.03 o 
  24   0   4      771.37      925.28    204.77 o 
 -29   1   4      929.47      983.93    134.07 o 
 -27   1   4     5759.14     5931.09    201.05 o 
 -25   1   4    43950.04    42550.12    456.55 o 
 -23   1   4      132.84      224.23     55.96 o 
 -21   1   4    20944.81    20912.68    184.26 o 
 -19   1   4    78346.30    76539.24    533.96 o 
 -17   1   4     7670.51     7688.51     81.98 o 
 -15   1   4   110468.47   111898.72    816.31 o 
 -13   1   4   119491.84   122175.45    737.97 o 
 -11   1   4     9427.13     9217.41     67.46 o 
  -9   1   4   215237.09   215063.19   1197.08 o 
  -7   1   4   164106.14   163147.83    836.86 o 
  -5   1   4    25309.66    27714.37    169.75 o 
  -3   1   4   380227.03   372692.34   2342.79 o 
  -1   1   4   228373.28   227289.64   1293.02 o 
   1   1   4    26342.69    28322.44    289.09 o 
   3   1   4   188785.53   186559.47   1393.15 o 
   5   1   4   117367.33   114467.58    852.92 o 
   7   1   4    40794.41    39757.78    295.98 o 
   9   1   4    99447.72   100281.51    760.87 o 
  11   1   4    37496.85    36535.32    305.53 o 
  13   1   4    44544.93    44348.73    385.53 o 
  15   1   4    75525.91    73331.51    742.55 o 
  17   1   4     8638.63     8161.02    148.09 o 
  19   1   4    14680.38    14548.19    213.32 o 
  21   1   4    28590.29    28463.49    458.50 o 
  23   1   4      399.09      507.21    125.94 o 
 -30   2   4     6420.28     6143.75    222.51 o 
 -28   2   4      978.46     1130.87    128.71 o 
 -26   2   4    20406.22    19713.50    261.90 o 
 -24   2   4    15940.32    15770.18    197.96 o 
 -22   2   4    11835.15    11874.80    128.10 o 
 -20   2   4    37794.82    36981.49    330.70 o 
 -18   2   4    45302.28    44032.32    340.66 o 
 -16   2   4    26355.85    26348.86    231.71 o 
 -14   2   4   108982.94   112049.36    712.86 o 
 -12   2   4    47329.30    48356.56    302.72 o 
 -10   2   4    30646.63    30540.32    187.12 o 
  -8   2   4    98250.27    96438.27    565.08 o 
  -6   2   4     5802.68     5371.23     39.12 o 
  -4   2   4    84587.04    85883.19    539.12 o 
  -2   2   4   496028.38   475438.72   2348.28 o 
   0   2   4     5062.42     5087.43     36.24 o 
   2   2   4    51095.99    50426.95    588.61 o 
   4   2   4   153230.69   149100.56   1058.48 o 
   6   2   4     3875.04     4863.80     66.29 o 
   8   2   4    51101.51    52623.04    439.43 o 
  10   2   4    75567.76    75058.62    581.62 o 
  12   2   4     1909.44     1906.27     65.75 o 
  14   2   4    46284.96    45735.80    406.87 o 
  16   2   4    22711.55    22384.17    366.72 o 
  18   2   4       17.07      123.24     68.26 o 
  20   2   4    27668.70    27419.06    455.05 o 
  22   2   4     7886.75     8401.43    333.71 o 
  24   2   4      496.52      501.21    136.67 o 
 -29   3   4     1014.49     1146.48    139.43 o 
 -27   3   4     9226.82     9210.04    238.60 o 
 -25   3   4    26239.35    25143.77    304.93 o 
 -23   3   4      386.09      474.42     57.69 o 
 -21   3   4    24259.80    23663.68    227.44 o 
 -19   3   4    60599.23    58968.25    482.20 o 
 -17   3   4     2532.67     2917.29     61.33 o 
 -15   3   4    52691.99    54724.04    380.18 o 
 -13   3   4    60968.89    61544.44    396.33 o 
 -11   3   4      112.17      290.11     40.00 o 
  -9   3   4    88239.31    85704.84    465.52 o 
  -7   3   4    33491.11    35244.29    214.83 o 
  -5   3   4     1656.09     1882.79     23.54 o 
  -3   3   4   144939.25   143292.39    809.91 o 
  -1   3   4   103267.39   103289.75    531.82 o 
   1   3   4     2033.82     1776.79     23.12 o 
   3   3   4    28299.60    28523.83    184.59 o 
   5   3   4    20485.43    19070.71    193.51 o 
   7   3   4     8464.91     8849.65     97.66 o 
   9   3   4    29081.23    28497.45    242.46 o 
  11   3   4    11293.96    11431.32    127.92 o 
  13   3   4     8336.85     8339.89    114.05 o 
  15   3   4    21710.96    21318.99    231.53 o 
  17   3   4     4176.78     4232.43    128.08 o 
  19   3   4     5042.46     5161.81    233.11 o 
  21   3   4     9221.67     8907.93    310.95 o 
  23   3   4      607.54      762.06    131.31 o 
 -30   4   4     5269.60     5099.99    211.78 o 
 -28   4   4      211.42      370.79    120.58 o 
 -26   4   4    13165.13    12551.92    273.51 o 
 -24   4   4     4713.58     4506.78    113.57 o 
 -22   4   4     2280.20     2309.80     85.54 o 
 -20   4   4    30345.15    30116.39    274.10 o 
 -18   4   4    11970.04    11579.65    132.27 o 
 -16   4   4     8956.83     9061.29     93.23 o 
 -14   4   4    37047.41    36328.24    260.88 o 
 -12   4   4      173.46      356.71     32.81 o 
 -10   4   4    43728.52    45901.14    311.23 o 
  -8   4   4    45983.26    46830.38    268.26 o 
  -6   4   4     4215.51     4748.39     48.24 o 
  -4   4   4    70750.14    73163.20    482.91 o 
  -2   4   4    37987.82    36615.79    260.74 o 
   0   4   4      517.66      644.39     25.03 o 
   2   4   4    53492.75    56710.14    408.88 o 
   4   4   4    37409.42    39314.49    264.53 o 
   6   4   4       35.54      103.08     21.05 o 
   8   4   4     5770.88     5861.03    154.56 o 
  10   4   4     7533.45     7879.33    106.28 o 
  12   4   4       15.14       60.26     43.51 o 
  14   4   4     7975.39     8268.47    134.83 o 
  16   4   4     6525.89     6477.45    133.15 o 
  18   4   4       15.87       55.58     71.04 o 
  20   4   4     1894.08     1810.09    269.24 o 
  22   4   4     1872.77     1751.81    147.41 o 
 -29   5   4     1152.31     1162.65    144.50 o 
 -27   5   4     1522.77     1390.55    136.67 o 
 -25   5   4      932.93      860.59     85.01 o 
 -23   5   4      352.92      332.09     65.53 o 
 -21   5   4     4562.67     4603.32     94.81 o 
 -19   5   4     3862.63     3795.03     95.84 o 
 -17   5   4      114.51      304.61     40.57 o 
 -15   5   4     6317.99     5983.29     73.58 o 
 -13   5   4     3641.98     3841.39     59.20 o 
 -11   5   4     9461.57     9312.81     95.43 o 
  -9   5   4     2969.65     3607.02     43.56 o 
  -5   5   4    56204.61    57690.79    472.78 o 
  -3   5   4     9395.90     9980.29    123.23 o 
  -1   5   4     1145.45     1109.81     27.90 o 
   1   5   4      747.49     1062.58     29.07 o 
   3   5   4     7220.57     6655.59     63.63 o 
   5   5   4     1950.89     1981.79     72.23 o 
   7   5   4     1089.49     1205.87     49.54 o 
   9   5   4      119.84      168.85     37.26 o 
  11   5   4      716.48      610.54     47.45 o 
  13   5   4      294.67      306.07     48.92 o 
  15   5   4      589.30      640.32     62.13 o 
  17   5   4     1070.53     1027.04     78.34 o 
  19   5   4      135.49       82.48    106.86 o 
  21   5   4       71.75      -83.43    117.98 o 
  23   5   4      687.59      572.27    128.71 o 
 -30   6   4      754.33      935.11    189.61 o 
 -28   6   4      162.44      164.55    123.00 o 
 -26   6   4      127.23       67.17    112.24 o 
 -24   6   4      159.55      115.92     67.18 o 
 -22   6   4      358.08      340.70     61.57 o 
 -20   6   4     1382.44     1461.59     61.85 o 
 -18   6   4     4604.88     4465.65     81.69 o 
 -16   6   4        3.86      115.11     36.98 o 
 -14   6   4      328.80      475.93     33.69 o 
 -12   6   4     5553.43     6032.30     90.40 o 
 -10   6   4     4738.61     4825.24     59.48 o 
  -8   6   4     5144.06     5216.71     51.17 o 
  -6   6   4     7419.43     7491.77     94.57 o 
  -4   6   4     3156.82     3408.93     42.52 o 
  -2   6   4     4380.72     4242.58     89.08 o 
   0   6   4      476.98      642.89     30.10 o 
   2   6   4       22.67      113.34     19.93 o 
   4   6   4    18380.97    18744.88    165.49 o 
   6   6   4       10.24       62.55     25.98 o 
   8   6   4     5831.17     5676.64     92.89 o 
  10   6   4      814.72      862.63     48.14 o 
  12   6   4      179.05      204.95     46.24 o 
  14   6   4     2739.45     2677.23    122.87 o 
  16   6   4      685.66      765.35     75.53 o 
  18   6   4      148.37      199.41     73.74 o 
  20   6   4     1580.99     1518.18    227.53 o 
  22   6   4       41.53      177.83    125.94 o 
 -29   7   4       21.79       54.22    125.94 o 
 -27   7   4      173.08       93.08    121.35 o 
 -25   7   4    13591.32    13834.92    244.23 o 
 -23   7   4       89.49      154.41     66.72 o 
 -21   7   4     1202.81     1285.36     72.33 o 
 -19   7   4     6203.04     6241.08    119.38 o 
 -17   7   4       61.54       70.28     39.73 o 
 -15   7   4    22284.28    21962.00    200.53 o 
 -13   7   4    14872.19    15329.95    148.33 o 
 -11   7   4     4818.45     5066.64     64.31 o 
  -9   7   4    39882.99    40422.08    273.69 o 
  -7   7   4    13173.23    13363.10    160.99 o 
  -5   7   4     1872.02     2093.20     52.34 o 
  -3   7   4    55487.95    55441.43    396.10 o 
  -1   7   4    16345.46    17131.41    150.79 o 
   1   7   4     1518.84     1683.05     50.31 o 
   3   7   4    14176.71    13363.51    184.27 o 
   5   7   4    23615.85    24798.34    236.59 o 
   7   7   4     9344.50     8860.88    117.07 o 
   9   7   4     9752.67     9804.64    138.50 o 
  11   7   4     9484.33     9305.91    118.59 o 
  13   7   4     3207.31     3212.92     93.11 o 
  15   7   4     3207.18     3304.48    110.88 o 
  17   7   4      750.65      774.60     78.50 o 
  19   7   4     1036.27     1051.45    123.35 o 
  21   7   4     5021.77     5047.45    198.43 o 
  23   7   4       52.80       45.51    123.35 o 
 -28   8   4      551.76      478.96    182.02 o 
 -26   8   4    18516.87    18129.75    345.87 o 
 -24   8   4    19767.27    19622.15    263.30 o 
 -22   8   4     4314.56     4069.54    110.92 o 
 -20   8   4    16180.73    16423.43    203.70 o 
 -18   8   4    22735.34    22277.99    201.05 o 
 -16   8   4    12451.60    12168.75    138.24 o 
 -14   8   4    21460.51    22703.66    207.22 o 
 -12   8   4    15434.83    15242.21    148.52 o 
 -10   8   4    43210.45    42582.60    311.97 o 
  -8   8   4    52205.20    51918.03    429.29 o 
  -6   8   4     1071.90     1312.29     55.68 o 
  -4   8   4     6134.99     6916.88    154.35 o 
  -2   8   4   101218.02    97270.15    800.12 o 
   0   8   4     5237.55     5367.08    132.22 o 
   2   8   4    13794.69    13626.21    128.68 o 
   4   8   4    59504.66    59540.30    588.94 o 
   6   8   4     5409.81     5166.08     88.81 o 
   8   8   4    14996.71    15239.56    187.68 o 
  10   8   4    21224.16    20974.94    338.61 o 
  12   8   4     1655.23     1626.77     76.98 o 
  14   8   4     8705.39     8677.45    136.77 o 
  16   8   4     6318.93     6237.85    138.87 o 
  18   8   4     1625.56     1608.43    128.71 o 
  20   8   4     9328.22     9425.89    241.15 o 
  22   8   4     1728.17     1617.77    144.50 o 
 -29   9   4     1953.21     1974.17    160.62 o 
 -27   9   4     5087.60     4874.83    371.63 o 
 -25   9   4    35667.17    35821.48    549.67 o 
 -23   9   4      158.82       91.19     68.67 o 
 -21   9   4    19333.72    19047.98    277.19 o 
 -19   9   4    36974.69    36383.84    335.59 o 
 -17   9   4       53.75      257.20     71.03 o 
 -15   9   4    61955.55    60859.12    486.76 o 
 -13   9   4    26872.48    27498.43    241.04 o 
 -11   9   4     3745.80     3900.30     61.21 o 
  -9   9   4   133851.97   135270.94    871.36 o 
  -7   9   4    28300.63    28533.68    293.26 o 
  -5   9   4     2065.53     2306.79     89.01 o 
  -3   9   4   121049.18   120930.89    905.40 o 
  -1   9   4    23993.55    24280.84    260.40 o 
   1   9   4    15186.13    15258.61    142.26 o 
   3   9   4    57662.47    57566.91    551.82 o 
   5   9   4    43847.05    45098.14    448.45 o 
   7   9   4    13097.33    12982.76    138.18 o 
   9   9   4    31496.90    31460.97    299.79 o 
  11   9   4    24135.80    23554.48    243.76 o 
  13   9   4     5674.44     5862.30    114.86 o 
  15   9   4    17770.42    17297.54    228.18 o 
  17   9   4     9675.07     9429.32    189.51 o 
  19   9   4     2092.60     2056.34    136.67 o 
  21   9   4    12544.07    12913.57    286.58 o 
 -28  10   4      177.25       52.77    125.94 o 
 -26  10   4    36494.08    36847.74    565.76 o 
 -24  10   4    23137.55    23504.15    404.87 o 
 -22  10   4     8577.16     8400.65    165.07 o 
 -20  10   4    54886.18    54228.25    547.77 o 
 -18  10   4    33036.85    32675.48    293.98 o 
 -16  10   4    34767.90    33797.27    349.64 o 
 -14  10   4   105838.91   102913.79    791.24 o 
 -12  10   4    20656.38    20698.20    208.15 o 
 -10  10   4    48642.66    49536.47    336.58 o 
  -8  10   4   115763.01   117495.70    878.75 o 
  -6  10   4    11728.56    11484.86    148.32 o 
  -4  10   4    67208.20    67267.32    638.03 o 
  -2  10   4   100608.44   103721.87    870.52 o 
   0  10   4      172.97      314.06     49.07 o 
   2  10   4    50108.70    49346.64    431.52 o 
   4  10   4   102168.96   101615.27    858.80 o 
   6  10   4       77.65      156.81     39.65 o 
   8  10   4    32884.25    33690.60    443.76 o 
  10  10   4    39150.00    38606.29    361.82 o 
  12  10   4     1107.66     1105.19     67.63 o 
  14  10   4    22187.14    22082.06    268.63 o 
  16  10   4    11434.52    10797.17    178.10 o 
  18  10   4       42.92     -104.47    104.47 o 
  20  10   4    16851.69    16533.43    394.38 o 
 -27  11   4    12061.58    12354.77    289.59 o 
 -25  11   4    36607.32    37125.55    932.86 o 
 -23  11   4     1297.71     1478.46    107.58 o 
 -21  11   4    30515.16    29972.29    312.00 o 
 -19  11   4    57664.84    56962.17    518.01 o 
 -17  11   4       30.45       22.07     52.45 o 
 -15  11   4    76833.66    75606.67    599.01 o 
 -13  11   4    92297.89    92111.68    713.55 o 
 -11  11   4      192.61      405.03     43.71 o 
  -9  11   4   110320.66   110143.27    718.51 o 
  -7  11   4    66996.03    67922.65    651.36 o 
  -5  11   4      236.35      161.12     44.46 o 
  -3  11   4   113588.50   112259.90   1042.84 o 
  -1  11   4    53149.82    52824.08    609.57 o 
   1  11   4     3951.06     3879.46    104.00 o 
   3  11   4    55433.01    55639.07    441.97 o 
   5  11   4    20880.63    21074.05    196.90 o 
   7  11   4    10258.41    10393.05    140.59 o 
   9  11   4    48282.16    48149.10    436.30 o 
  11  11   4    17341.15    16850.51    195.06 o 
  13  11   4     7872.59     7752.65    168.97 o 
  15  11   4    23395.30    22917.63    279.70 o 
  17  11   4     7283.77     7059.75    206.42 o 
  19  11   4     7376.58     7625.20    474.01 o 
  21  11   4    17304.99    17976.92    345.87 o 
 -26  12   4    21748.70    22154.51    399.51 o 
 -24  12   4    13952.25    13917.41    300.32 o 
 -22  12   4     4995.68     4981.59    156.02 o 
 -20  12   4    53394.48    54070.73    739.73 o 
 -18  12   4    18790.62    18409.70    213.89 o 
 -16  12   4    15005.10    14626.47    198.35 o 
 -14  12   4    89542.18    88989.16    696.57 o 
 -12  12   4    26629.39    26418.12    259.47 o 
 -10  12   4    42017.75    42523.33    353.74 o 
  -8  12   4   102877.63   104980.09    892.69 o 
  -6  12   4    23285.46    23869.90    264.76 o 
  -4  12   4    36757.46    35195.46    327.31 o 
  -2  12   4   107920.36   105433.87   1018.02 o 
   0  12   4     7871.18     8143.92    128.51 o 
   2  12   4    40253.25    40555.41    334.12 o 
   4  12   4    56774.17    56650.96    454.90 o 
   6  12   4      416.18      459.43     49.18 o 
   8  12   4    40766.75    40868.24    379.37 o 
  10  12   4    51401.56    51050.19    463.90 o 
  12  12   4      102.47       17.65     60.46 o 
  14  12   4    29525.68    28976.09    333.60 o 
  16  12   4    26280.05    25786.52    417.89 o 
  18  12   4      239.65      135.46    115.21 o 
  20  12   4    21100.71    21644.78    553.65 o 
 -25  13   4    13093.98    13417.76    300.32 o 
 -23  13   4     1795.82     1654.81    136.67 o 
 -21  13   4    18675.45    18626.21    328.41 o 
 -19  13   4    32308.86    31450.82    322.79 o 
 -17  13   4     1614.90     1723.61     77.73 o 
 -15  13   4    31761.14    32150.42    316.15 o 
 -13  13   4    52175.49    52064.29    480.28 o 
 -11  13   4       42.82       91.50     45.68 o 
  -9  13   4    44636.25    45854.44    347.60 o 
  -7  13   4    85994.50    83393.80    797.05 o 
  -5  13   4       56.55      230.06     89.40 o 
  -3  13   4    53535.16    53645.94    478.95 o 
  -1  13   4    36601.91    37973.56    398.68 o 
   1  13   4     5607.58     5726.97    114.11 o 
   3  13   4   106429.02   105232.88    807.08 o 
   5  13   4    32702.56    32850.11    339.18 o 
   7  13   4     3816.46     3799.80     95.05 o 
   9  13   4    45996.97    46055.22    425.49 o 
  11  13   4    10412.63    10335.34    151.12 o 
  13  13   4    10994.62    11055.34    179.04 o 
  15  13   4    30211.22    30211.69   1080.75 o 
  17  13   4     2765.60     2403.18    144.50 o 
  19  13   4     9505.97     9424.93    383.00 o 
 -26  14   4     7381.05     7499.12    269.24 o 
 -24  14   4     3983.55     4114.17    195.69 o 
 -22  14   4      165.65      208.65    166.85 o 
 -20  14   4    16726.08    16833.09    234.73 o 
 -18  14   4     5799.96     5496.97    122.23 o 
 -16  14   4      951.68      979.50     70.13 o 
 -14  14   4    37859.40    37696.32    361.30 o 
 -12  14   4    10823.27    11214.45    179.48 o 
 -10  14   4     3641.80     3455.43     85.68 o 
  -8  14   4    48276.99    48494.65    402.60 o 
  -6  14   4    21886.03    21635.88    264.92 o 
  -4  14   4    24967.43    25221.45    230.34 o 
  -2  14   4    51563.07    52387.90    524.79 o 
   0  14   4    20678.42    21238.60    250.34 o 
   2  14   4    37435.96    37418.55    356.04 o 
   4  14   4    43956.05    44197.30    405.23 o 
   6  14   4      886.90      869.08     63.02 o 
   8  14   4    26362.55    26601.22    273.99 o 
  10  14   4    28353.35    27627.19    285.57 o 
  12  14   4       87.49      165.35     72.79 o 
  14  14   4    16915.98    16400.70    432.30 o 
  16  14   4    12542.54    12345.54    318.54 o 
  18  14   4     1690.56     1559.90    166.85 o 
 -25  15   4     1840.62     1899.84    273.03 o 
 -23  15   4     3003.92     3514.74    190.33 o 
 -21  15   4     1543.83     1344.30    134.07 o 
 -19  15   4     6003.76     5724.60    147.25 o 
 -17  15   4     1175.10     1061.80     76.95 o 
 -15  15   4     2083.76     2346.83    171.83 o 
 -13  15   4    14326.84    14577.60    182.87 o 
 -11  15   4       49.68      166.35     57.54 o 
  -9  15   4     5909.83     6040.40    115.02 o 
  -7  15   4    20044.43    20456.38    288.40 o 
  -5  15   4     3688.68     3233.10     91.20 o 
  -3  15   4    28422.83    27442.53    342.32 o 
  -1  15   4    30871.40    30491.77    386.86 o 
   1  15   4     2820.64     2952.11    117.58 o 
   3  15   4    42393.57    41106.61    435.12 o 
   5  15   4     5736.04     5655.95    129.12 o 
   7  15   4     2248.77     2225.43     90.58 o 
   9  15   4    34097.17    34427.68    338.94 o 
  11  15   4     3919.97     3865.93    107.95 o 
  13  15   4     2004.45     1758.41    128.37 o 
  15  15   4    12555.02    12286.82    267.50 o 
  17  15   4      298.85      199.09    117.62 o 
 -24  16   4       67.83      151.68    151.68 o 
 -22  16   4      159.24      257.86    123.35 o 
 -20  16   4     1138.44      888.40    125.94 o 
 -18  16   4       39.50       69.21     79.93 o 
 -16  16   4      396.19      451.30     70.13 o 
 -14  16   4     2230.49     2163.95     87.09 o 
 -12  16   4       56.35      147.71     62.80 o 
 -10  16   4      327.20      429.35     63.41 o 
  -8  16   4     4318.57     4429.25    105.24 o 
  -6  16   4     2363.89     2479.87    111.28 o 
  -4  16   4     1825.44     1810.66     94.14 o 
  -2  16   4     2091.40     1893.89     94.39 o 
   0  16   4     3073.22     3401.93    158.30 o 
   2  16   4    11298.26    11030.77    200.73 o 
   4  16   4     3345.20     3471.80    109.00 o 
   6  16   4     1229.43     1083.61     71.34 o 
   8  16   4     2313.30     2173.85    101.15 o 
  10  16   4     4506.59     4856.80    186.10 o 
  12  16   4       17.99       29.56    104.47 o 
  14  16   4     1630.97     1383.24    131.31 o 
  16  16   4     2426.82     2246.48    166.85 o 
 -23  17   4       80.85      204.77    128.71 o 
 -21  17   4      414.95      501.95    128.71 o 
 -19  17   4      111.44       60.14    115.21 o 
 -17  17   4       83.90      315.34     94.80 o 
 -15  17   4       24.94      140.05     69.90 o 
 -13  17   4       27.44      132.81     66.84 o 
 -11  17   4       22.47       74.71     62.92 o 
  -9  17   4     1958.76     1997.79     87.53 o 
  -7  17   4      126.67      201.72     62.79 o 
  -5  17   4      819.95      755.91     71.90 o 
  -3  17   4      949.58      816.81     84.14 o 
  -1  17   4      330.02      552.19     80.78 o 
   1  17   4       46.83      158.03     76.35 o 
   3  17   4      194.67      479.74    119.31 o 
   5  17   4      532.14      566.01     77.16 o 
   7  17   4      223.19      165.35     73.34 o 
   9  17   4       35.06      -28.15     84.58 o 
  11  17   4      322.21      138.41    113.76 o 
  13  17   4      120.68      -16.25    112.24 o 
  15  17   4      205.65       50.12    123.00 o 
 -22  18   4      478.65      452.82    136.67 o 
 -20  18   4      982.93      751.81    155.48 o 
 -18  18   4     2155.95     2523.04    155.52 o 
 -16  18   4       33.42      144.10    112.62 o 
 -14  18   4     1034.85     1139.34     93.13 o 
 -12  18   4     4656.16     4543.73    117.27 o 
 -10  18   4      726.62      791.29     81.40 o 
  -8  18   4     3384.73     3395.93    108.35 o 
  -6  18   4     2064.80     2021.58     86.22 o 
  -4  18   4      913.66     1039.34    100.18 o 
  -2  18   4     7997.68     7730.62    177.47 o 
   0  18   4       77.05      198.24     80.78 o 
   2  18   4      742.01      844.99     94.04 o 
   4  18   4    12161.55    12603.24    230.08 o 
   6  18   4      921.72      857.44     84.66 o 
   8  18   4     1874.44     1664.87    131.31 o 
  10  18   4     5484.02     5491.96    314.75 o 
  12  18   4      109.76       63.08    109.84 o 
  14  18   4      787.57      763.08    125.94 o 
 -21  19   4     1457.14     1594.51    158.14 o 
 -19  19   4     3971.64     3996.89    198.21 o 
 -17  19   4      367.66      307.73    151.68 o 
 -15  19   4     2611.50     2263.18    147.41 o 
 -13  19   4     7699.47     7761.69    185.00 o 
 -11  19   4     1097.55     1088.27     83.08 o 
  -9  19   4    10399.48    10849.85    168.52 o 
  -7  19   4    11749.70    11357.24    198.31 o 
  -5  19   4      258.97      295.22     89.63 o 
  -3  19   4    18331.01    18352.60    329.22 o 
  -1  19   4    12105.42    11591.87    220.92 o 
   1  19   4       52.63      170.37     87.71 o 
   3  19   4    17618.29    17471.58    283.78 o 
   5  19   4    14022.79    14270.08    304.42 o 
   7  19   4     2161.37     2017.41    197.19 o 
   9  19   4    14187.46    14129.44    417.13 o 
  11  19   4     4427.36     4800.82    295.79 o 
  13  19   4     1935.62     1726.60    140.23 o 
 -18  20   4     4196.93     3727.28    195.25 o 
 -16  20   4      621.91      655.86    139.43 o 
 -14  20   4    12393.09    12508.57    318.54 o 
 -12  20   4     8473.42     8442.06    299.58 o 
 -10  20   4     2081.61     2248.39    108.60 o 
  -8  20   4    24031.95    24300.88    384.11 o 
  -6  20   4     8318.10     8470.77    154.04 o 
  -4  20   4     8407.38     7827.74    214.33 o 
  -2  20   4    25641.08    25149.73    361.94 o 
   0  20   4     5311.13     5658.84    217.86 o 
   2  20   4     8635.07     8272.95    291.99 o 
   4  20   4    24601.10    24413.67    583.99 o 
   6  20   4      248.00      -75.84    159.27 o 
   8  20   4    15614.55    15995.16    455.05 o 
  10  20   4    14083.62    14584.49    439.89 o 
  12  20   4       63.22      121.35    174.44 o 
 -17  21   4      507.78      424.72    136.52 o 
 -15  21   4    11160.46    11431.54    413.34 o 
 -13  21   4    24327.80    24447.76    511.94 o 
 -11  21   4      327.34       11.29    120.58 o 
  -9  21   4    19383.45    20052.73    530.90 o 
  -7  21   4    27462.33    28139.54    921.49 o 
  -5  21   4      611.37      738.92    101.91 o 
  -3  21   4    26823.63    25331.36    599.15 o 
  -1  21   4    17975.96    17466.50    470.22 o 
   1  21   4     1005.81      993.54    174.44 o 
   3  21   4    31593.34    31406.34    697.75 o 
   5  21   4    11699.66    11588.72    379.21 o 
   7  21   4     2421.38     2373.87    227.53 o 
   9  21   4    21274.03    21069.02    546.07 o 
  11  21   4     3596.73     3655.60    273.03 o 
 -16  22   4     2865.19     2685.75    223.74 o 
 -14  22   4    21872.04    22096.48   1376.54 o 
 -12  22   4     6578.81     6848.57    333.71 o 
 -10  22   4     7424.79     7910.36    348.88 o 
  -8  22   4    32930.02    32637.13    572.61 o 
  -6  22   4     7737.87     8297.17    307.16 o 
  -4  22   4     6282.76     6144.09    227.53 o 
  -2  22   4    14618.22    14652.75    439.89 o 
   0  22   4     2093.69     2108.42    212.36 o 
   2  22   4    13925.38    14053.60    424.72 o 
   4  22   4    17470.42    17997.40    492.98 o 
   6  22   4     1557.30     1509.26    212.36 o 
   8  22   4    10295.45    10200.80    371.63 o 
 -13  23   4    12880.72    13022.14    447.47 o 
 -11  23   4      787.12      657.92    139.43 o 
  -9  23   4    20400.56    21073.82    731.88 o 
  -7  23   4    15490.09    15398.80    329.78 o 
  -5  23   4     4518.98     4278.24    200.63 o 
  -3  23   4    19498.26    19654.48    375.29 o 
  -1  23   4    11522.21    11467.37    386.80 o 
   1  23   4     1955.72     1979.49    219.94 o 
   3  23   4    20365.11    21326.88    553.65 o 
   5  23   4     6226.18     5968.80    303.37 o 
   7  23   4     2805.29     2267.69    227.53 o 
 -10  24   4     4631.62     4589.41    215.96 o 
  -8  24   4    20408.49    21269.52    404.87 o 
  -6  24   4     1030.47     1033.02    197.19 o 
  -4  24   4    11638.20    12389.33    667.41 o 
  -2  24   4     9743.87     9693.58    345.08 o 
   0  24   4     1731.44     1653.36    219.94 o 
   2  24   4     8304.73     8835.64    371.63 o 
   4  24   4     6668.89     6135.65    310.95 o 
  -3  25   4     6121.26     6044.64    341.29 o 
 -31   1   5     1127.16     1240.03    144.80 o 
 -29   1   5     1002.90      860.66    128.71 o 
 -27   1   5     6996.76     6761.77    173.23 o 
 -25   1   5     1357.78     1350.35     70.58 o 
 -23   1   5     4728.32     4773.76     96.92 o 
 -21   1   5     6495.22     6637.07     96.00 o 
 -19   1   5     2089.54     2062.09     53.91 o 
 -17   1   5    12959.14    12791.49    117.86 o 
 -15   1   5     5078.49     5159.49     61.09 o 
 -13   1   5     3814.94     3486.15     42.67 o 
 -11   1   5     8307.69     8538.39     61.12 o 
  -9   1   5     3807.65     3505.59     30.29 o 
  -7   1   5    25020.86    27071.79    173.87 o 
  -5   1   5    18651.86    17743.78    131.77 o 
  -3   1   5    10300.46    10358.18     83.09 o 
  -1   1   5    22355.56    24952.30    202.49 o 
   1   1   5    26403.50    27600.53    293.11 o 
   3   1   5     9584.04     9349.60     98.35 o 
   5   1   5     9218.66     8708.05     90.51 o 
   7   1   5      848.21     1053.84     64.44 o 
   9   1   5      145.54      228.78     37.03 o 
  11   1   5     3459.51     3639.78     78.67 o 
  13   1   5     8874.18     8726.85    145.46 o 
  15   1   5      922.63      838.29     60.16 o 
  17   1   5       48.89       61.99     69.15 o 
  19   1   5      651.13      788.76    123.35 o 
  21   1   5       94.52      221.32    117.62 o 
  23   1   5      224.72      310.95    128.71 o 
 -30   2   5      143.49      163.06    123.35 o 
 -28   2   5     9842.16    10025.03    252.05 o 
 -26   2   5    12474.31    12266.35    161.45 o 
 -24   2   5     5936.54     5737.18    109.21 o 
 -22   2   5    28392.62    28130.45    244.82 o 
 -20   2   5    24468.30    24056.56    209.86 o 
 -18   2   5     5301.83     5444.05     73.98 o 
 -16   2   5    42998.23    43652.34    282.44 o 
 -14   2   5     3410.66     3749.45     46.03 o 
 -12   2   5    16974.68    16847.33    112.20 o 
 -10   2   5    79328.16    78112.12    474.28 o 
  -8   2   5      439.58      395.15     18.86 o 
  -6   2   5    26477.68    26810.65    174.75 o 
  -4   2   5    36277.00    35088.79    229.57 o 
  -2   2   5     4530.54     4881.23     41.39 o 
   0   2   5    45247.77    43945.35    464.97 o 
   2   2   5    26352.14    27271.95    214.42 o 
   4   2   5      105.02      228.57     29.74 o 
   6   2   5    33273.80    32510.17    226.10 o 
   8   2   5    16576.59    16375.60    171.11 o 
  10   2   5     3136.54     2997.07     70.34 o 
  12   2   5     5815.67     5962.18    141.32 o 
  14   2   5     7521.31     7413.28    114.02 o 
  16   2   5     1467.98     1398.11     81.20 o 
  18   2   5     3401.04     3633.21    124.89 o 
  20   2   5     2846.63     2665.76    158.14 o 
  22   2   5       20.78      151.68    123.35 o 
 -31   3   5     1639.24     1563.48    152.77 o 
 -29   3   5     8284.18     8445.32    238.60 o 
 -27   3   5    31560.65    31981.34    498.75 o 
 -25   3   5     1726.39     1733.19     69.69 o 
 -23   3   5    33059.66    32689.06    280.16 o 
 -21   3   5    31910.32    31983.31    268.68 o 
 -19   3   5     1163.22     1155.02     51.00 o 
 -17   3   5    85071.05    86362.16    587.63 o 
 -15   3   5    42410.39    43410.04    306.09 o 
 -13   3   5     1110.82     1406.87     37.67 o 
 -11   3   5   157173.34   156057.75    968.84 o 
  -9   3   5    48616.14    48414.84    270.69 o 
  -7   3   5    19322.99    18649.86     93.17 o 
  -5   3   5   110318.96   115982.92    655.56 o 
  -3   3   5    48306.57    47001.71    280.87 o 
  -1   3   5    44645.80    41652.45    219.45 o 
   1   3   5    35176.34    35131.44    244.16 o 
   3   3   5    20510.21    20613.63    171.27 o 
   5   3   5    26094.30    26160.39    343.77 o 
   7   3   5    45233.62    44808.03    304.90 o 
   9   3   5     7840.07     7948.41     82.45 o 
  11   3   5     5107.13     4901.66     75.82 o 
  13   3   5    21916.12    21813.20    279.82 o 
  15   3   5     4464.33     4519.97    107.06 o 
  17   3   5     3525.67     3631.78    116.38 o 
  19   3   5    17399.91    18010.34    625.70 o 
  21   3   5      479.32      509.76    125.94 o 
 -30   4   5     1489.39     1858.14    155.25 o 
 -28   4   5    24206.38    24513.03    420.96 o 
 -26   4   5    30716.28    31134.77    360.65 o 
 -24   4   5    10818.44    10988.70    149.23 o 
 -22   4   5    46141.74    45900.15    395.19 o 
 -20   4   5    37236.91    37247.69    323.34 o 
 -18   4   5    14830.81    15119.42    145.68 o 
 -16   4   5   134210.86   134650.80    897.82 o 
 -14   4   5    29272.03    30816.94    223.77 o 
 -12   4   5    14534.69    14832.08    123.68 o 
 -10   4   5   133117.81   131674.92    805.26 o 
  -8   4   5     4736.59     4190.41     90.12 o 
  -6   4   5    64320.34    64096.75    358.94 o 
  -4   4   5   182695.36   180103.92   1012.68 o 
  -2   4   5     3399.61     4186.46     50.82 o 
   0   4   5    28837.87    29217.10    171.64 o 
   2   4   5    96471.05    94678.03    703.05 o 
   4   4   5     1252.01     1104.85     37.73 o 
   6   4   5    77806.12    78627.39    575.81 o 
   8   4   5    24554.36    25044.46    199.58 o 
  10   4   5      881.32      950.55     42.36 o 
  12   4   5    38786.08    38979.89    386.66 o 
  14   4   5    19096.29    18868.48    195.62 o 
  16   4   5      326.95      306.48     69.94 o 
  18   4   5    23099.75    22366.23    375.40 o 
  20   4   5     9850.31     9732.74    246.52 o 
  22   4   5     1271.53     1158.10    139.43 o 
 -31   5   5     2215.12     2449.71    171.36 o 
 -29   5   5     9751.67     9817.03    260.06 o 
 -27   5   5    36611.20    36230.72   1061.79 o 
 -25   5   5     1863.71     1796.32     80.53 o 
 -23   5   5    33098.91    32731.39    326.44 o 
 -21   5   5    40608.00    41064.16    356.25 o 
 -19   5   5     4036.87     4130.47     76.72 o 
 -17   5   5   119680.77   120941.66    812.84 o 
 -15   5   5    76961.04    77817.35    558.20 o 
 -13   5   5      116.35      109.48     34.14 o 
 -11   5   5   186476.28   189181.38   1154.33 o 
  -9   5   5   171410.97   172659.11    996.18 o 
  -7   5   5    10732.57    11075.87    117.17 o 
  -5   5   5   186621.50   188450.58   1240.21 o 
  -3   5   5   191724.39   191777.66   1196.49 o 
  -1   5   5     3882.08     3196.62     42.23 o 
   1   5   5    94917.55    93445.53    552.55 o 
   3   5   5    87527.19    87418.36    567.39 o 
   5   5   5    39145.25    38929.80    286.35 o 
   7   5   5    81232.02    80564.21    618.48 o 
   9   5   5    14514.74    14439.59    164.05 o 
  11   5   5    15925.41    15795.19    165.52 o 
  13   5   5    59144.00    58853.02    481.16 o 
  15   5   5     3443.94     3555.90    102.59 o 
  17   5   5    12006.55    11720.54    185.35 o 
  19   5   5    25939.50    26673.69    447.47 o 
  21   5   5      260.88      286.52    120.58 o 
 -30   6   5      783.78      803.92    142.04 o 
 -28   6   5    20437.48    20372.41    466.43 o 
 -26   6   5    18914.38    18778.39    259.91 o 
 -24   6   5     9028.27     9060.52    149.44 o 
 -22   6   5    39128.38    39127.01    359.52 o 
 -20   6   5    35268.55    35403.20    291.54 o 
 -18   6   5     9672.63    10160.22    116.35 o 
 -16   6   5    95103.90    96802.20    690.50 o 
 -14   6   5    32123.83    32245.92    248.49 o 
 -12   6   5    27490.63    29137.42    224.39 o 
 -10   6   5   254476.55   250085.94   1550.00 o 
  -8   6   5    35185.27    37498.39    403.51 o 
  -6   6   5    24973.54    25018.11    176.29 o 
  -4   6   5   207123.06   201719.84   1350.33 o 
  -2   6   5    22169.47    22118.04    159.49 o 
   0   6   5    85280.02    82123.23    585.36 o 
   2   6   5   155843.56   157190.83   1087.30 o 
   4   6   5     9019.51     8484.64     85.25 o 
   6   6   5   104302.72   103075.62    734.18 o 
   8   6   5    58834.67    57330.86    455.01 o 
  10   6   5       55.82      122.92     43.24 o 
  12   6   5    58066.95    58326.10    474.02 o 
  14   6   5    30249.49    29879.62    299.82 o 
  16   6   5      715.72      731.85     97.42 o 
  18   6   5    31303.98    31029.11    479.95 o 
  20   6   5     9074.43     8895.08    238.24 o 
  22   6   5     3838.84     4085.81    192.84 o 
 -29   7   5     4168.58     3804.54    198.21 o 
 -27   7   5    18244.92    18362.98    419.73 o 
 -25   7   5      491.10      463.84     74.71 o 
 -23   7   5    20200.02    20692.82    261.05 o 
 -21   7   5    27245.79    27198.83    239.73 o 
 -19   7   5     8452.13     8409.69    110.19 o 
 -17   7   5    19623.10    21391.54    200.95 o 
 -15   7   5    40201.24    41506.46    315.82 o 
 -13   7   5      596.29      663.37     38.69 o 
 -11   7   5    98812.94    99267.66    690.62 o 
  -9   7   5    84420.80    84197.74    590.10 o 
  -7   7   5      125.51      172.74     22.16 o 
  -5   7   5   137447.08   133287.55    924.12 o 
  -3   7   5   137568.00   137089.02    953.85 o 
  -1   7   5     2483.39     2194.80     44.75 o 
   1   7   5   122523.51   120299.93    837.05 o 
   3   7   5    99214.30    97588.28    685.46 o 
   5   7   5    24078.19    23784.88    207.60 o 
   7   7   5   103822.10   102697.89    783.00 o 
   9   7   5    22981.09    22126.69    206.04 o 
  11   7   5    18146.68    17731.84    193.91 o 
  13   7   5    64683.43    64846.78    573.38 o 
  15   7   5     7341.54     7003.87    138.78 o 
  17   7   5    13563.31    13598.15    231.51 o 
  19   7   5    30453.07    30999.26    485.14 o 
  21   7   5      207.79      115.62    254.07 o 
 -30   8   5     1147.44     1152.47    147.41 o 
 -28   8   5    16747.89    16472.39    283.91 o 
 -26   8   5    10323.23    10240.09    276.82 o 
 -24   8   5     3792.41     3700.94    112.77 o 
 -22   8   5    22335.50    22365.98    227.74 o 
 -20   8   5    13585.61    13578.47    148.07 o 
 -18   8   5     4587.41     4934.54     92.14 o 
 -16   8   5    47109.43    48313.17    394.37 o 
 -14   8   5    23847.25    23958.37    226.68 o 
 -12   8   5    12277.28    12862.42    117.15 o 
 -10   8   5    87313.88    88155.88    574.69 o 
  -8   8   5    12871.22    12019.87    114.03 o 
  -6   8   5    30760.96    30949.46    278.62 o 
  -4   8   5   119030.43   117533.34    819.67 o 
  -2   8   5    16326.90    17614.82    145.65 o 
   0   8   5    47019.71    47638.32    378.85 o 
   2   8   5   125529.32   122657.95    857.10 o 
   4   8   5     2797.18     2909.14     62.01 o 
   6   8   5    63813.10    65262.33    511.99 o 
   8   8   5    44167.37    44583.87    366.09 o 
  10   8   5      157.64      216.55     45.48 o 
  12   8   5    45031.98    43690.55    405.89 o 
  14   8   5    27444.88    27023.00    279.95 o 
  16   8   5      371.77      385.06     75.70 o 
  18   8   5    17246.38    16807.46    313.69 o 
  20   8   5     4910.15     5006.99    193.06 o 
 -29   9   5     4772.38     5007.03    250.60 o 
 -27   9   5    11243.60    11129.85    273.51 o 
 -25   9   5      482.30      486.36     85.74 o 
 -23   9   5     6099.90     5892.57    125.43 o 
 -21   9   5    15824.94    15623.44    165.99 o 
 -19   9   5      307.33      336.98     52.82 o 
 -17   9   5    15421.44    15408.43    162.85 o 
 -15   9   5    29820.25    29744.13    260.59 o 
 -13   9   5     1192.95     1039.31     45.92 o 
 -11   9   5    33027.53    33063.21    233.12 o 
  -9   9   5    34744.52    35678.52    344.04 o 
  -7   9   5     2882.31     2702.52     70.47 o 
  -5   9   5    40606.70    41361.46    328.94 o 
  -3   9   5    42571.60    41026.71    326.95 o 
  -1   9   5      567.48      588.42     40.64 o 
   1   9   5    65885.98    64773.50    465.06 o 
   3   9   5    17857.23    18096.00    166.86 o 
   5   9   5    12855.68    13339.15    138.64 o 
   7   9   5    52402.92    52267.82    422.61 o 
   9   9   5    12526.81    12483.17    159.34 o 
  11   9   5     4410.95     4765.52    101.72 o 
  13   9   5    19415.23    19665.45    260.19 o 
  15   9   5     3548.35     3752.73    108.85 o 
  17   9   5     3971.80     4067.54    171.61 o 
  19   9   5     6180.81     6115.03    276.82 o 
  21   9   5      226.28      241.57    125.94 o 
 -28  10   5     5354.05     5587.79    273.03 o 
 -26  10   5     1138.27     1314.26    136.67 o 
 -24  10   5      948.05     1124.08     89.77 o 
 -22  10   5    13182.08    13123.08    179.26 o 
 -20  10   5     2589.32     2550.16     85.51 o 
 -18  10   5      239.17      459.57     64.34 o 
 -16  10   5     9290.98     9503.00    135.11 o 
 -14  10   5     7100.42     6607.26     97.95 o 
 -12  10   5    10196.28    10216.76    118.61 o 
 -10  10   5    10174.47    10695.37     96.54 o 
  -8  10   5     1422.30     1328.70     44.85 o 
  -6  10   5    14768.28    14419.07    197.55 o 
  -4  10   5     8740.47     8902.76    100.21 o 
  -2  10   5     4945.66     5035.61     81.77 o 
   0  10   5     3094.45     3244.59     72.03 o 
   2  10   5     3253.28     3372.39     65.27 o 
   4  10   5     5109.93     4951.54     79.59 o 
   6  10   5    11186.30    11285.02    176.37 o 
   8  10   5     8182.50     8335.12    112.76 o 
  10  10   5      400.31      427.59     56.19 o 
  12  10   5     2673.25     2725.96     96.06 o 
  14  10   5     2538.99     2434.95     91.58 o 
  16  10   5      502.10      410.47    109.84 o 
  18  10   5     4084.60     4063.06    187.47 o 
  20  10   5     2073.62     2033.36    147.41 o 
 -27  11   5      528.05      606.14    128.37 o 
 -25  11   5      389.02      598.22    123.00 o 
 -23  11   5     3807.90     3955.70    117.09 o 
 -21  11   5     3291.64     3196.92    109.10 o 
 -19  11   5     2341.70     2302.39     79.63 o 
 -17  11   5       24.82      152.64     50.39 o 
 -15  11   5     6451.57     6454.42    101.30 o 
 -13  11   5     3369.69     3669.22     80.50 o 
 -11  11   5     3930.68     4191.78    100.45 o 
  -9  11   5      405.49      443.50     35.98 o 
  -7  11   5     2843.93     3068.99     86.97 o 
  -5  11   5     3477.51     3328.66     66.17 o 
  -3  11   5     1192.30     1359.29     81.71 o 
  -1  11   5        5.01       92.17     43.49 o 
   1  11   5     5859.12     5477.01     82.07 o 
   3  11   5      629.35      710.03     43.56 o 
   5  11   5      452.09      438.77     45.38 o 
   7  11   5       19.81       22.12     45.21 o 
   9  11   5      105.40      158.63     53.62 o 
  11  11   5       55.17      137.56     57.65 o 
  13  11   5       31.95       22.30     63.05 o 
  15  11   5     1938.13     1689.07    133.55 o 
  17  11   5       90.83       23.12    109.84 o 
  19  11   5       16.03      -73.55    115.21 o 
 -28  12   5      110.41      185.02    128.37 o 
 -26  12   5      649.66      931.44    133.75 o 
 -24  12   5      264.11      380.25    117.62 o 
 -22  12   5      475.27      404.40     72.85 o 
 -20  12   5     1861.59     1826.88     81.96 o 
 -18  12   5       11.95      120.04     53.13 o 
 -16  12   5     2469.21     2525.63     81.15 o 
 -14  12   5      900.45      922.23     55.49 o 
 -12  12   5     6676.61     6495.60     99.63 o 
 -10  12   5     1633.52     1828.26     48.78 o 
  -8  12   5      924.33     1032.63     62.33 o 
  -6  12   5       29.34      190.98     45.90 o 
  -4  12   5    17094.42    16186.36    158.89 o 
  -2  12   5       30.45      213.51     43.78 o 
   0  12   5     1841.92     1789.87     75.84 o 
   2  12   5     7514.62     7431.81    154.03 o 
   4  12   5     2831.70     2816.79     73.11 o 
   6  12   5     9775.82     9852.82    170.15 o 
   8  12   5     2188.41     2244.33     82.55 o 
  10  12   5     1725.48     1769.41     75.38 o 
  12  12   5     4463.34     4701.61    117.62 o 
  14  12   5       48.08       -2.73     82.97 o 
  16  12   5     1062.44     1103.00    189.61 o 
  18  12   5     2199.45     2105.58    273.03 o 
 -27  13   5     3470.11     3458.28    356.46 o 
 -25  13   5      240.83      203.43    120.58 o 
 -23  13   5     1821.55     1755.16    118.69 o 
 -21  13   5     2274.89     2170.37     89.21 o 
 -19  13   5     2179.24     2136.33    117.59 o 
 -17  13   5    10831.43    10841.40    171.76 o 
 -15  13   5     7019.35     6699.83    109.15 o 
 -13  13   5     9295.41     8753.03    119.58 o 
 -11  13   5     5345.95     5467.52    101.19 o 
  -9  13   5    15555.45    14663.32    138.17 o 
  -7  13   5     5446.17     5030.68    105.86 o 
  -5  13   5     9172.77     9464.58    117.67 o 
  -3  13   5    28645.88    28001.04    274.59 o 
  -1  13   5     1364.06     1182.56     64.13 o 
   1  13   5     5443.14     5760.88    115.21 o 
   3  13   5    24610.86    24024.50    247.65 o 
   5  13   5      934.71      946.02     54.12 o 
   7  13   5    10937.22    11097.01    149.06 o 
   9  13   5     4213.65     4169.74    110.57 o 
  11  13   5     2412.83     2189.30     86.97 o 
  13  13   5    11465.58    11426.81    203.74 o 
  15  13   5      185.60      145.24    106.86 o 
  17  13   5     1814.92     1530.04    139.13 o 
  19  13   5     6199.84     6719.37    219.09 o 
 -26  14   5     6369.15     6190.47    222.51 o 
 -24  14   5     2867.00     2588.71    178.23 o 
 -22  14   5     9217.77     9556.16    275.29 o 
 -20  14   5    10932.46    11216.64    167.71 o 
 -18  14   5     7110.78     7367.82    171.81 o 
 -16  14   5    24609.77    24494.08    261.56 o 
 -14  14   5     4924.58     5003.92     99.69 o 
 -12  14   5     1805.06     2000.72     70.88 o 
 -10  14   5    42991.84    43765.00    370.08 o 
  -8  14   5     4530.41     4542.20    115.43 o 
  -6  14   5     2983.69     3131.17     80.20 o 
  -4  14   5    40483.84    40113.07    376.04 o 
  -2  14   5       85.58      221.06     56.69 o 
   0  14   5    22893.54    22089.64    299.53 o 
   2  14   5    32951.13    32500.70    353.53 o 
   4  14   5     2572.30     2567.41     98.87 o 
   6  14   5    26891.20    26692.93    308.28 o 
   8  14   5    15283.74    15554.55    187.49 o 
  10  14   5      341.21      349.70     65.68 o 
  12  14   5    18069.54    17841.83    264.74 o 
  14  14   5     6410.77     6476.73    295.79 o 
  16  14   5      448.01      422.14    204.77 o 
  18  14   5     7005.95     7323.64    221.35 o 
 -25  15   5     1510.42     1573.26    216.15 o 
 -23  15   5    11479.01    11644.34    318.54 o 
 -21  15   5    23349.10    23265.08    517.62 o 
 -19  15   5     3060.57     2974.95    105.79 o 
 -17  15   5    32744.15    32079.46    490.90 o 
 -15  15   5    21830.14    22010.77    244.53 o 
 -13  15   5       97.68      171.17     74.00 o 
 -11  15   5    33996.96    33867.59    303.03 o 
  -9  15   5    33872.12    33874.98    300.87 o 
  -7  15   5      459.34      443.56     58.17 o 
  -5  15   5    35551.97    34914.65    305.44 o 
  -3  15   5    16086.74    16208.79    211.72 o 
  -1  15   5    11398.45    11211.01    171.10 o 
   1  15   5    37535.51    37744.41    401.81 o 
   3  15   5    24205.16    23788.91    325.45 o 
   5  15   5     7622.36     7581.13    210.38 o 
   7  15   5    20148.97    20381.19    226.03 o 
   9  15   5     5192.12     5277.44    115.58 o 
  11  15   5     6106.11     5658.83    151.75 o 
  13  15   5    20838.09    20172.61    474.01 o 
  15  15   5      719.66      450.50    119.86 o 
  17  15   5     3751.03     3690.93    183.57 o 
 -24  16   5     2797.46     2928.82    174.23 o 
 -22  16   5    27940.78    27860.90    461.11 o 
 -20  16   5    11770.30    11472.88    221.49 o 
 -18  16   5    10861.67    10785.67    278.05 o 
 -16  16   5    49441.12    50000.02    490.41 o 
 -14  16   5     7016.70     6966.26    132.02 o 
 -12  16   5    24279.30    24252.46    260.89 o 
 -10  16   5    59651.36    61016.54    548.57 o 
  -8  16   5     3318.19     3227.07    112.49 o 
  -6  16   5    37018.06    36359.25    350.76 o 
  -4  16   5    62913.80    60958.04    615.89 o 
  -2  16   5      527.00      458.25     78.57 o 
   0  16   5    35342.96    34251.08    430.68 o 
   2  16   5    38850.37    39185.82    485.71 o 
   4  16   5      725.62      580.97     85.21 o 
   6  16   5    22256.61    22266.02    522.17 o 
   8  16   5    20924.11    20908.45    235.14 o 
  10  16   5      462.49      497.85    129.86 o 
  12  16   5    14369.85    14639.70    291.35 o 
  14  16   5     8961.54     9004.98    235.24 o 
  16  16   5       89.44     -128.93    128.93 o 
 -23  17   5    12605.17    12281.65    292.24 o 
 -21  17   5    24420.66    25263.68    434.29 o 
 -19  17   5      639.42      589.35    107.28 o 
 -17  17   5    37618.55    37932.12    448.69 o 
 -15  17   5    40907.93    41077.78    402.57 o 
 -13  17   5      385.79      325.28     70.24 o 
 -11  17   5    46811.79    47719.48    448.47 o 
  -9  17   5    22416.12    22288.65    248.73 o 
  -7  17   5     5018.06     4700.33    110.98 o 
  -5  17   5    50590.46    49390.54    518.61 o 
  -3  17   5    17243.61    16968.49    364.07 o 
  -1  17   5    10758.57    10034.93    190.65 o 
   1  17   5    42157.92    41315.47    508.92 o 
   3  17   5     7502.23     7267.06    171.93 o 
   5  17   5     5027.76     4558.17    260.98 o 
   7  17   5    28598.16    28713.84    339.48 o 
   9  17   5     6759.74     6706.06    161.65 o 
  11  17   5     5169.64     4707.73    182.10 o 
  13  17   5    13586.24    13282.72    333.71 o 
  15  17   5     2583.63     2306.73    193.40 o 
 -22  18   5    20445.17    20690.39    769.80 o 
 -20  18   5     3989.31     3901.45    195.69 o 
 -18  18   5    12270.85    12703.04    266.49 o 
 -16  18   5    39391.98    39625.72    437.92 o 
 -14  18   5     7615.65     7824.56    147.48 o 
 -12  18   5    22275.41    22491.84    258.12 o 
 -10  18   5    39450.26    39692.80    389.79 o 
  -8  18   5     5589.76     5498.44    103.69 o 
  -6  18   5    28017.43    26822.34    477.48 o 
  -4  18   5    34799.54    34573.71    443.53 o 
  -2  18   5     2041.48     1997.28    108.77 o 
   0  18   5    21596.20    21153.29    310.98 o 
   2  18   5    30158.13    30117.30    404.07 o 
   4  18   5       73.62      126.72     87.98 o 
   6  18   5    11914.75    12006.56    712.92 o 
   8  18   5    19055.09    19028.32    353.83 o 
  10  18   5      100.81       45.51    166.85 o 
  12  18   5    11441.06    11247.43    386.80 o 
  14  18   5     9603.79     9788.95    245.12 o 
 -21  19   5    21950.71    22241.81    410.23 o 
 -19  19   5        7.55       51.64    125.94 o 
 -17  19   5    15809.01    16227.99    276.17 o 
 -15  19   5    29063.58    29497.92    400.35 o 
 -13  19   5      969.15     1081.49    138.14 o 
 -11  19   5    23980.46    24328.86    286.06 o 
  -9  19   5    22522.71    22894.98    221.42 o 
  -7  19   5     1742.40     1515.64     85.11 o 
  -5  19   5    34763.18    34506.52    451.06 o 
  -3  19   5     9375.91     8964.67    193.18 o 
  -1  19   5     1111.79     1104.80    102.87 o 
   1  19   5    38239.21    38029.01    488.85 o 
   3  19   5     5339.38     5330.75    198.49 o 
   5  19   5     2870.46     2989.79    352.67 o 
   7  19   5    17445.83    16586.73    447.47 o 
   9  19   5     4414.83     4376.11    265.45 o 
  11  19   5     4195.01     3913.47    280.62 o 
  13  19   5     8004.65     7614.58    348.88 o 
 -20  20   5     1180.24     1034.28    147.41 o 
 -18  20   5     1298.28     1206.03    144.50 o 
 -16  20   5    12024.53    12017.05    288.20 o 
 -14  20   5     6516.31     6655.94    189.12 o 
 -12  20   5     7958.26     7732.68    193.15 o 
 -10  20   5    15967.87    16302.98    211.48 o 
  -8  20   5     8397.30     8313.20    170.87 o 
  -6  20   5     8048.77     7668.65    166.27 o 
  -4  20   5    10650.56    10838.02    219.08 o 
  -2  20   5     2644.59     2918.35    168.36 o 
   0  20   5    15475.19    15663.63    367.84 o 
   2  20   5    17891.67    17908.84    349.77 o 
   4  20   5      228.65      227.20    123.90 o 
   6  20   5     3809.77     3541.84    250.28 o 
   8  20   5    12148.86    12779.44    409.55 o 
  10  20   5      784.23      773.59    197.19 o 
  12  20   5     6241.00     6241.83    310.95 o 
 -17  21   5      232.63      197.19    128.71 o 
 -15  21   5     6607.10     6465.05    222.12 o 
 -13  21   5       32.24      260.73    119.10 o 
 -11  21   5     1709.65     1859.18    126.55 o 
  -9  21   5     3955.76     4040.68    164.02 o 
  -7  21   5      170.28      367.98    105.66 o 
  -5  21   5     3656.74     3268.53    314.75 o 
  -3  21   5     1698.97     1491.08    143.61 o 
  -1  21   5      427.22      532.05    140.31 o 
   1  21   5    17362.88    17624.70    357.40 o 
   3  21   5     1946.29     1789.88    197.19 o 
   5  21   5      204.05      303.37    174.44 o 
   7  21   5    10218.37    10428.33    364.04 o 
   9  21   5     1981.77     2009.82    219.94 o 
 -16  22   5      162.37      191.93    131.31 o 
 -14  22   5      731.99      800.16    139.43 o 
 -12  22   5      122.99      310.03    131.31 o 
 -10  22   5       48.23       -6.34    106.66 o 
  -8  22   5      651.42      904.45    116.47 o 
  -6  22   5     1600.42     1726.24    127.52 o 
  -4  22   5     1296.13     1063.05    145.66 o 
  -2  22   5     1702.06     2058.84    189.61 o 
   0  22   5     1352.46     1296.90    197.19 o 
   2  22   5     4864.87     4929.76    288.20 o 
   4  22   5       29.89      -60.67    174.44 o 
   6  22   5     1278.52     1304.49    204.77 o 
   8  22   5     4587.38     5028.35    288.20 o 
 -13  23   5      205.41      427.45    133.75 o 
 -11  23   5     1069.41     1190.40    147.41 o 
  -9  23   5      133.72      228.16    128.37 o 
  -7  23   5        3.26      227.53    128.71 o 
  -5  23   5      122.70       45.51    123.35 o 
  -3  23   5       13.81       30.34    166.85 o 
  -1  23   5      354.25      356.46    174.44 o 
   1  23   5      472.75      803.93    197.19 o 
   3  23   5        4.80       45.51    166.85 o 
   5  23   5        1.00      -22.75    174.44 o 
 -10  24   5     1711.31     1605.22    155.25 o 
  -8  24   5      487.17      611.51    139.43 o 
  -6  24   5      861.04      865.96    174.44 o 
  -4  24   5     2957.59     2949.59    173.74 o 
  -2  24   5      213.45      235.11    189.61 o 
   0  24   5      376.21      371.63    189.61 o 
   2  24   5     1825.23     2116.00    227.53 o 
 -32   0   6     1596.07     1569.94    219.94 o 
 -30   0   6    13514.44    13371.01    417.13 o 
 -28   0   6    15299.46    14857.53    424.72 o 
 -26   0   6     3618.28     3332.61    141.84 o 
 -24   0   6    36051.73    35031.03    442.27 o 
 -22   0   6    21970.55    21992.14    239.87 o 
 -20   0   6     7692.50     7900.79    134.48 o 
 -18   0   6    92749.62    94810.16    930.45 o 
 -16   0   6     2357.44     2802.96     72.72 o 
 -14   0   6     7065.75     7636.14     85.91 o 
 -12   0   6   242458.77   238203.81   2012.08 o 
 -10   0   6    18383.31    18077.67    168.78 o 
  -8   0   6   137937.33   138839.67   1166.92 o 
  -6   0   6   193809.55   200663.73   2918.93 o 
  -2   0   6   189745.42   187082.84   1331.16 o 
   0   0   6   203636.88   204674.08   1728.21 o 
   2   0   6    18503.67    19004.12    159.50 o 
   4   0   6   227797.05   221554.70   2310.22 o 
   6   0   6   155624.30   151771.22   1596.73 o 
   8   0   6     7252.85     7179.41    132.17 o 
  10   0   6    82428.05    82614.90    907.63 o 
  12   0   6    53688.98    53050.27    615.27 o 
  14   0   6     4936.01     5005.17    141.12 o 
  16   0   6    32157.21    31126.88    496.59 o 
  18   0   6    24267.75    24603.27    576.40 o 
  20   0   6     5095.82     5627.51    288.20 o 
  22   0   6    17185.46    17967.06    492.98 o 
 -31   1   6    13830.78    14088.46    313.69 o 
 -29   1   6    20248.40    19357.67    361.96 o 
 -27   1   6     4478.97     4784.10    135.67 o 
 -25   1   6    27895.13    27621.43    264.78 o 
 -23   1   6    28476.11    28251.47    246.19 o 
 -21   1   6     2993.96     2970.37     63.64 o 
 -19   1   6    52566.52    52617.03    382.99 o 
 -17   1   6    35050.84    34894.30    262.10 o 
 -15   1   6      438.53      589.39     23.98 o 
 -13   1   6    83328.84    86605.40    527.67 o 
 -11   1   6   164328.12   164917.22    982.94 o 
  -9   1   6    13564.70    15440.38    123.09 o 
  -7   1   6   146051.22   147050.91   1134.24 o 
  -5   1   6   161729.78   156211.55   2242.44 o 
  -3   1   6    20959.72    20669.39    139.26 o 
  -1   1   6   107199.31   106746.80    722.09 o 
   1   1   6    93229.77    89407.68    724.17 o 
   3   1   6    22484.54    23529.46    165.47 o 
   5   1   6   166269.88   162635.00   1039.83 o 
   7   1   6    15807.01    15522.17    147.69 o 
   9   1   6    18834.05    18839.82    177.51 o 
  11   1   6    99758.59    97322.45    750.68 o 
  13   1   6     1876.07     1935.99     69.06 o 
  15   1   6    16315.70    16125.22    195.91 o 
  17   1   6    31738.96    31225.54    356.18 o 
  19   1   6      608.44      558.71    117.98 o 
  21   1   6    16033.18    16632.39    375.42 o 
 -32   2   6     3728.81     3623.82    204.77 o 
 -30   2   6    14493.63    14633.86    313.69 o 
 -28   2   6    11511.53    11815.40    352.67 o 
 -26   2   6     4707.26     4494.03    108.18 o 
 -24   2   6    42620.83    42681.50    326.20 o 
 -22   2   6    10129.88    10382.57    122.24 o 
 -20   2   6     7942.03     7941.24     93.80 o 
 -18   2   6    62035.71    62087.38    415.37 o 
 -16   2   6     5242.68     5447.50     65.57 o 
 -14   2   6    21620.39    22038.22    151.24 o 
 -12   2   6   169983.62   173130.12   1036.07 o 
 -10   2   6    36825.23    37901.25    241.09 o 
  -8   2   6    41240.00    41080.78    251.67 o 
  -6   2   6   191310.73   186871.02   1111.86 o 
  -4   2   6    14657.07    14504.42    120.40 o 
  -2   2   6    94928.48    95804.11    540.37 o 
   0   2   6    81422.41    81207.62    572.96 o 
   2   2   6    11581.22    11174.47     86.22 o 
   4   2   6   115564.84   112190.70    722.51 o 
   6   2   6    65878.49    65799.16    436.17 o 
   8   2   6        2.61       31.69     28.46 o 
  10   2   6    52997.05    52521.31    362.43 o 
  12   2   6    33740.53    33899.73    368.79 o 
  14   2   6     1509.15     1445.63     70.66 o 
  16   2   6    19158.74    19304.66    234.63 o 
  18   2   6    12521.29    12524.12    265.42 o 
  20   2   6     3660.04     3635.09    187.70 o 
 -31   3   6     6482.96     6605.56    233.24 o 
 -29   3   6    12212.33    12372.60    281.51 o 
 -27   3   6     1333.14     1314.23     82.41 o 
 -25   3   6    19987.33    19974.56    211.98 o 
 -23   3   6    24691.19    24945.52    225.42 o 
 -21   3   6        6.67       78.17     42.15 o 
 -19   3   6    58773.23    58613.32    391.44 o 
 -17   3   6    36604.90    37837.86    260.95 o 
 -15   3   6      974.92     1282.35     36.77 o 
 -13   3   6    70239.84    72280.02    423.00 o 
 -11   3   6   106161.09   106162.36    632.13 o 
  -9   3   6    11472.35    10818.80     95.77 o 
  -7   3   6    75072.90    76629.88    482.92 o 
  -5   3   6    41256.18    40568.30    249.62 o 
  -3   3   6     9448.38     9536.22     62.14 o 
  -1   3   6    54440.36    52335.43    315.78 o 
   1   3   6    10400.62    11051.18     81.13 o 
   3   3   6    15019.64    15895.16    113.08 o 
   5   3   6    66268.16    65779.05    434.35 o 
   7   3   6     8821.18     8475.91     92.09 o 
   9   3   6     9290.78     9193.44     92.18 o 
  11   3   6    26152.32    25820.08    214.81 o 
  13   3   6      816.10      875.38     58.27 o 
  15   3   6     6568.71     6401.68    125.17 o 
  17   3   6    14082.45    14258.90    237.11 o 
  19   3   6      942.45      886.31    123.35 o 
  21   3   6     5477.50     5255.23    314.75 o 
 -30   4   6     6142.89     6344.73    219.88 o 
 -28   4   6     6254.12     6620.69    211.78 o 
 -26   4   6      765.25      893.38     69.25 o 
 -24   4   6    18779.66    19129.63    205.81 o 
 -22   4   6     6399.36     6569.68    100.73 o 
 -20   4   6    14018.63    14236.54    136.96 o 
 -18   4   6    48321.20    48817.79    348.17 o 
 -16   4   6     3067.27     3401.24    106.04 o 
 -14   4   6    17443.23    17671.88    146.07 o 
 -12   4   6    49087.34    49380.37    314.06 o 
 -10   4   6     1361.31     1420.78     29.10 o 
  -8   4   6    69141.59    70025.66    386.42 o 
  -6   4   6    25125.29    25785.77    145.89 o 
  -4   4   6     1505.52     2077.39     29.23 o 
  -2   4   6    17401.86    16322.24    122.58 o 
   0   4   6     4496.52     3910.60     44.34 o 
   2   4   6     6807.98     7116.49     55.46 o 
   4   4   6    21516.05    22521.46    176.30 o 
   6   4   6     7916.38     7923.91    119.68 o 
   8   4   6      679.10      788.28     34.74 o 
  10   4   6     8074.84     8259.61     98.00 o 
  12   4   6     3264.80     3278.30     84.77 o 
  14   4   6      194.86      242.67     65.22 o 
  16   4   6     1913.44     1792.96    114.97 o 
  18   4   6     1765.03     1560.55    310.95 o 
  20   4   6       78.44       27.34    115.21 o 
 -31   5   6      344.21      435.64    133.75 o 
 -29   5   6     3270.14     3101.44    178.16 o 
 -27   5   6      997.60     1004.71     82.99 o 
 -25   5   6     3648.17     3608.29    102.97 o 
 -23   5   6    15514.60    15582.99    238.70 o 
 -21   5   6      575.53      533.95     51.15 o 
 -19   5   6     1049.50     1187.23     50.57 o 
 -17   5   6     6304.30     6464.29     79.01 o 
 -15   5   6     2857.71     2800.59     69.56 o 
 -13   5   6    20298.51    20112.09    151.93 o 
 -11   5   6    10818.78    12688.25     95.53 o 
  -9   5   6     1109.72     1168.66     30.10 o 
  -7   5   6    11641.36    10682.91     80.52 o 
  -5   5   6     2137.14     2671.38     38.66 o 
  -3   5   6     5615.03     5737.29     52.44 o 
  -1   5   6      418.03      626.55     39.85 o 
   1   5   6     2999.13     3463.41     36.96 o 
   3   5   6     4576.24     4555.32     52.74 o 
   5   5   6     1707.96     1875.73     47.36 o 
   7   5   6       79.33      155.29     31.14 o 
   9   5   6     1603.02     1561.07     55.97 o 
  11   5   6       63.62      208.14     49.18 o 
  13   5   6      578.55      581.51     56.15 o 
  15   5   6       23.09       12.63     61.19 o 
  17   5   6      120.93      174.44    107.26 o 
  19   5   6      570.09      460.93    117.62 o 
  21   5   6       21.71       17.11    115.21 o 
 -30   6   6       49.28       60.51    125.94 o 
 -28   6   6       46.35       91.73     87.61 o 
 -26   6   6      146.41      120.60     65.44 o 
 -24   6   6       63.74       69.89     58.87 o 
 -22   6   6      481.53      466.82     55.01 o 
 -20   6   6      393.50      581.69     48.40 o 
 -18   6   6     6526.59     6495.26     90.70 o 
 -16   6   6      995.79     1020.08     41.22 o 
 -14   6   6    11004.88    11461.01    109.40 o 
 -12   6   6     2346.54     2569.13     45.40 o 
 -10   6   6     1110.81     1092.11     30.65 o 
  -8   6   6     2319.51     2521.96     43.97 o 
  -6   6   6     1155.66     1363.04     38.06 o 
  -4   6   6    10114.31    10773.84     90.26 o 
  -2   6   6      316.07      596.95     31.28 o 
   0   6   6      614.02      677.35     27.96 o 
   2   6   6     5265.62     5053.84     53.39 o 
   4   6   6     5360.86     5322.91    125.25 o 
   6   6   6      435.35      511.65     38.58 o 
   8   6   6      969.77      850.91     47.22 o 
  10   6   6     2293.59     2363.35     92.71 o 
  12   6   6     2106.42     2181.42     74.24 o 
  14   6   6     2435.48     2579.60     92.01 o 
  16   6   6      491.48      420.00     75.70 o 
  18   6   6      486.02      500.95    112.62 o 
  20   6   6     1060.45     1076.40    128.37 o 
 -31   7   6     1507.23     1503.66    152.77 o 
 -29   7   6      688.97      660.60    178.23 o 
 -27   7   6       77.80      120.95     86.74 o 
 -25   7   6     6891.10     7148.05    195.04 o 
 -23   7   6     1451.48     1531.48     69.79 o 
 -21   7   6     1372.01     1442.80     60.52 o 
 -19   7   6     9659.34     9520.62    137.59 o 
 -17   7   6     3745.85     3844.93     78.95 o 
 -15   7   6     1350.96     1354.58     45.49 o 
 -13   7   6    12591.67    13078.71    119.32 o 
 -11   7   6    25454.41    26439.31    202.62 o 
  -9   7   6     5334.47     5403.78     63.36 o 
  -7   7   6     6664.68     6730.66    104.09 o 
  -5   7   6    24238.00    24361.17    185.20 o 
  -3   7   6     7774.68     7456.11     70.64 o 
  -1   7   6    13650.07    14421.41    132.25 o 
   1   7   6    13119.59    12626.01    108.50 o 
   3   7   6     3220.79     3233.88     54.22 o 
   5   7   6    13030.66    13845.97    138.15 o 
   7   7   6      314.51      279.59     41.09 o 
   9   7   6     1055.99     1029.03     62.39 o 
  11   7   6    20241.49    19871.12    197.12 o 
  13   7   6       38.27       20.14     57.77 o 
  15   7   6     1939.18     1977.48     82.68 o 
  17   7   6     5678.09     5623.03    212.36 o 
  19   7   6      326.19      401.23    163.06 o 
 -30   8   6     5118.79     4900.57    208.95 o 
 -28   8   6     4087.18     4161.89    165.99 o 
 -26   8   6     4649.27     4516.88    127.86 o 
 -24   8   6    20798.87    20461.73    322.28 o 
 -22   8   6     4390.41     4797.27     95.87 o 
 -20   8   6     5697.10     5474.01     95.31 o 
 -18   8   6    55627.67    55993.71    453.98 o 
 -16   8   6     3646.24     4007.89     79.20 o 
 -14   8   6     1771.34     2155.17     61.07 o 
 -12   8   6    54821.25    54103.21    390.81 o 
 -10   8   6      374.42      470.40     53.73 o 
  -8   8   6    21136.00    19592.74    156.83 o 
  -6   8   6    20313.18    20714.10    164.36 o 
  -4   8   6      221.97      286.41     24.00 o 
  -2   8   6    75377.10    74789.70    582.31 o 
   0   8   6    25198.21    25681.54    239.42 o 
   2   8   6      905.89      880.78     32.22 o 
   4   8   6    42306.83    41392.83    333.94 o 
   6   8   6    12719.93    12650.28    135.47 o 
   8   8   6       84.64       96.32     43.83 o 
  10   8   6    19447.96    19424.50    193.24 o 
  12   8   6    14305.07    14120.75    174.52 o 
  14   8   6      339.86      327.55     64.05 o 
  16   8   6     6985.80     7051.70    226.64 o 
  18   8   6     7618.19     7590.97    216.75 o 
  20   8   6      518.41      405.03    144.10 o 
 -29   9   6    15336.37    15185.45    276.13 o 
 -27   9   6     4332.64     4681.64    149.62 o 
 -25   9   6    22032.77    21880.07    254.12 o 
 -23   9   6    25534.27    25574.63    252.95 o 
 -21   9   6     2067.14     1992.71     69.89 o 
 -19   9   6    53382.92    52354.33    432.29 o 
 -17   9   6    38531.13    39784.30    336.68 o 
 -15   9   6     2072.69     2040.91     61.87 o 
 -13   9   6    51948.17    52163.98    382.20 o 
 -11   9   6    53885.28    53399.78    359.72 o 
  -9   9   6    28650.10    28783.64    238.55 o 
  -7   9   6    66330.55    66331.61    510.10 o 
  -5   9   6    36863.39    35908.07    289.39 o 
  -3   9   6    24866.76    24449.65    194.95 o 
  -1   9   6    62961.00    62807.54    540.38 o 
   1   9   6    13230.58    13543.61    133.72 o 
   3   9   6    19485.49    19111.66    173.83 o 
   5   9   6    55617.20    56576.07    449.33 o 
   7   9   6     1873.13     1923.66     65.13 o 
   9   9   6     4888.23     4640.00     91.50 o 
  11   9   6    35286.24    35889.46    315.27 o 
  13   9   6      926.09      885.94     68.87 o 
  15   9   6     7284.94     7291.37    166.04 o 
  17   9   6    15382.14    15608.02    458.85 o 
  19   9   6     2016.48     1798.60    139.13 o 
 -28  10   6    16389.42    16719.42    291.40 o 
 -26  10   6     2579.06     2568.17    130.40 o 
 -24  10   6    44812.74    44991.18    434.22 o 
 -22  10   6    16909.43    16670.93    190.10 o 
 -20  10   6    12736.00    12402.66    153.20 o 
 -18  10   6   106947.52   107096.73    829.27 o 
 -16  10   6     5610.38     5767.37     95.37 o 
 -14  10   6    28462.77    28581.87    251.26 o 
 -12  10   6   102829.04   104292.03    681.52 o 
 -10  10   6      951.35     1058.31     49.23 o 
  -8  10   6    99726.88    98619.03    743.05 o 
  -6  10   6    80609.33    79950.39    612.42 o 
  -4  10   6      141.82      280.99     46.98 o 
  -2  10   6    85099.29    84291.62    658.10 o 
   0  10   6    43672.85    44387.95    400.71 o 
   2  10   6       78.59       81.79     36.42 o 
   4  10   6    68846.16    68899.66    539.63 o 
   6  10   6    18061.28    18923.11    183.29 o 
   8  10   6      415.23      399.06     51.11 o 
  10  10   6    30334.17    30648.52    276.95 o 
  12  10   6    23246.61    23340.37    250.13 o 
  14  10   6     1471.55     1435.14     77.55 o 
  16  10   6     9867.45     9508.80    227.87 o 
  18  10   6     8919.53     9172.57    235.24 o 
 -29  11   6    17797.02    17889.14    307.03 o 
 -27  11   6     3145.26     2997.33    166.25 o 
 -25  11   6    23073.14    22808.69    426.13 o 
 -23  11   6    33459.48    33750.98    343.75 o 
 -21  11   6      296.04      348.37     61.00 o 
 -19  11   6    59217.17    59027.83    484.32 o 
 -17  11   6    57490.23    56991.94    465.23 o 
 -15  11   6     3006.21     2966.34     80.53 o 
 -13  11   6    87525.69    86910.41    674.38 o 
 -11  11   6    83012.95    82667.48    547.19 o 
  -9  11   6    21266.00    21024.56    187.96 o 
  -7  11   6   114223.77   112737.73    854.49 o 
  -5  11   6    53114.15    52497.04    416.99 o 
  -3  11   6    25851.07    24961.10    223.73 o 
  -1  11   6   124144.61   121155.34   1019.03 o 
   1  11   6    33320.80    32647.87    343.03 o 
   3  11   6    10754.33    10498.11    119.49 o 
   5  11   6    61212.98    61519.98    584.52 o 
   7  11   6     8483.44     8558.96    116.98 o 
   9  11   6    12634.91    12683.07    150.00 o 
  11  11   6    37642.27    38481.38    366.49 o 
  13  11   6     3595.98     3227.64    104.01 o 
  15  11   6     8237.79     8121.07    213.71 o 
  17  11   6    19004.56    19797.94    350.50 o 
  19  11   6     1523.54     1263.94    136.04 o 
 -28  12   6     8343.04     8190.60    276.82 o 
 -26  12   6     3059.48     2944.35    139.21 o 
 -24  12   6    36124.49    36337.52    460.25 o 
 -22  12   6     8351.71     8517.59    147.83 o 
 -20  12   6    10962.45    11217.10    170.65 o 
 -18  12   6    55094.03    55354.71    459.13 o 
 -16  12   6    12868.75    13069.13    151.52 o 
 -14  12   6    25719.61    26079.08    238.58 o 
 -12  12   6    79816.70    80028.99    626.64 o 
 -10  12   6    12233.98    11643.15    125.99 o 
  -8  12   6    47120.05    47750.03    502.11 o 
  -6  12   6    88132.16    89150.03    685.83 o 
  -4  12   6     6241.85     6193.46    139.63 o 
  -2  12   6    56154.36    55091.00    488.24 o 
   0  12   6    67358.04    65116.97    631.50 o 
   2  12   6     1354.60     1236.34     58.49 o 
   4  12   6    35900.48    35729.45    304.58 o 
   6  12   6    43145.90    43979.53    368.43 o 
   8  12   6      493.13      328.21     54.31 o 
  10  12   6    25990.89    26133.41    269.70 o 
  12  12   6    13295.08    12931.43    219.91 o 
  14  12   6     1534.13     1245.39     97.35 o 
  16  12   6    22108.81    22777.78    382.74 o 
  18  12   6     7583.02     7522.25    219.09 o 
 -27  13   6      386.82      538.48    134.07 o 
 -25  13   6    12107.28    12433.14    240.29 o 
 -23  13   6    23049.48    23199.27    294.59 o 
 -21  13   6      105.89       74.88     66.72 o 
 -19  13   6    22954.44    22607.01    248.58 o 
 -17  13   6    35674.10    36700.81    325.98 o 
 -15  13   6       14.43       51.52     50.08 o 
 -13  13   6    37638.34    37863.24    326.43 o 
 -11  13   6    31526.06    32934.05    314.87 o 
  -9  13   6      496.21      483.18     71.46 o 
  -7  13   6    85984.46    82921.32    645.81 o 
  -5  13   6    40591.91    40057.49    334.78 o 
  -3  13   6     1349.53     1343.59     59.97 o 
  -1  13   6    62800.74    62255.07    700.39 o 
   1  13   6    28818.34    28124.54    313.71 o 
   3  13   6     8067.80     7887.95    138.76 o 
   5  13   6    55539.39    56353.15    764.62 o 
   7  13   6    14373.43    13997.90    169.64 o 
   9  13   6    14892.88    14530.51    204.11 o 
  11  13   6    31299.90    32027.23    372.49 o 
  13  13   6     4989.12     4852.10    192.63 o 
  15  13   6    10228.78     9997.18    237.52 o 
  17  13   6    13255.62    13401.54    277.48 o 
 -26  14   6      892.77      883.78    136.67 o 
 -24  14   6    11836.42    11725.49    229.48 o 
 -22  14   6     7483.35     7860.04    165.23 o 
 -20  14   6     3298.24     3262.70    106.90 o 
 -18  14   6    12290.94    12020.95    167.75 o 
 -16  14   6     6960.22     7024.32    118.39 o 
 -14  14   6    12274.26    11907.52    146.32 o 
 -12  14   6    31630.21    32030.78    334.66 o 
 -10  14   6    13286.22    13628.21    158.38 o 
  -8  14   6    17249.94    16404.71    218.20 o 
  -6  14   6    45157.59    44200.23    367.98 o 
  -4  14   6     3089.94     2984.80     88.61 o 
  -2  14   6    18476.82    18380.74    203.55 o 
   0  14   6    60254.61    59295.84    589.77 o 
   2  14   6      899.97      968.70     70.47 o 
   4  14   6    19721.20    19757.15    220.55 o 
   6  14   6    39752.16    40656.31    799.10 o 
   8  14   6       62.97      -22.75     58.53 o 
  10  14   6    25867.34    26006.66    330.64 o 
  12  14   6    13960.07    14128.18    206.41 o 
  14  14   6      293.30       92.15    106.86 o 
  16  14   6    14244.22    14762.65    364.04 o 
 -25  15   6     2606.04     2685.21    163.50 o 
 -23  15   6     7989.47     8388.00    201.95 o 
 -21  15   6      112.61      134.89     81.93 o 
 -19  15   6     3172.99     3159.41    109.56 o 
 -17  15   6    10419.87    10433.55    157.54 o 
 -15  15   6     1953.35     2210.56     84.39 o 
 -13  15   6     7874.98     7728.52    124.37 o 
 -11  15   6     8200.17     8620.19    124.91 o 
  -9  15   6     3139.31     3356.02    102.77 o 
  -7  15   6    13435.70    13211.25    151.63 o 
  -5  15   6     4257.66     4531.81    117.20 o 
  -3  15   6     1030.56      954.12     68.69 o 
  -1  15   6    24049.80    23698.63    407.22 o 
   1  15   6     8402.60     8124.95    145.07 o 
   3  15   6     2431.77     2286.80    110.54 o 
   5  15   6    17353.22    17110.60    395.34 o 
   7  15   6     9345.12     9512.55    143.79 o 
   9  15   6     9664.49     9713.60    149.21 o 
  11  15   6     7657.18     7582.51    151.48 o 
  13  15   6     1979.45     1856.12    132.79 o 
  15  15   6     2955.13     2668.32    216.15 o 
 -24  16   6      832.67      902.35    136.67 o 
 -22  16   6       86.64      172.95    103.90 o 
 -20  16   6     1622.03     1624.69    108.85 o 
 -18  16   6      148.19       75.78     69.61 o 
 -16  16   6     6174.66     6878.68    135.78 o 
 -14  16   6     1087.85     1176.30     74.99 o 
 -12  16   6      438.54      392.20     59.16 o 
 -10  16   6     2463.02     2784.14     89.10 o 
  -8  16   6      432.51      458.57     57.35 o 
  -6  16   6    15215.03    14612.81    181.24 o 
  -4  16   6     1415.76     1530.60     81.20 o 
  -2  16   6       98.17      145.40     68.97 o 
   0  16   6     6731.77     6520.12    158.34 o 
   2  16   6      137.60      139.34     79.12 o 
   4  16   6     1403.91     1380.63     98.46 o 
   6  16   6     9405.87     9481.42    167.03 o 
   8  16   6      249.91      176.79     76.52 o 
  10  16   6     5051.24     5074.84    132.56 o 
  12  16   6     1733.29     1617.24    127.37 o 
  14  16   6      262.59      -61.76    111.10 o 
 -23  17   6      654.01      576.93    182.02 o 
 -21  17   6     1355.29     1362.48    118.89 o 
 -19  17   6       48.31       29.38     96.83 o 
 -17  17   6        8.88       67.96     79.25 o 
 -15  17   6       64.89      310.80     70.13 o 
 -13  17   6      667.84      661.01     72.34 o 
 -11  17   6      628.46      700.75     71.67 o 
  -9  17   6     1514.56     1518.38     70.40 o 
  -7  17   6     1009.65      915.03     65.13 o 
  -5  17   6      438.11      567.59     75.53 o 
  -3  17   6      388.49      561.31     82.55 o 
  -1  17   6      268.24      306.40     82.55 o 
   1  17   6       38.12       48.57     80.78 o 
   3  17   6       52.44      129.24     83.27 o 
   5  17   6        9.43       90.64     85.83 o 
   7  17   6      735.45      707.80    121.95 o 
   9  17   6      476.06      500.08    123.90 o 
  11  17   6      342.61       53.09    159.27 o 
  13  17   6       46.83     -111.10    111.10 o 
 -22  18   6       68.73       91.01    128.71 o 
 -20  18   6      263.32      344.78    109.29 o 
 -18  18   6     1801.57     1956.05    124.89 o 
 -16  18   6      134.91      269.16     84.08 o 
 -14  18   6      120.81      186.48     71.44 o 
 -12  18   6     1005.91      875.94     77.21 o 
 -10  18   6      169.42      251.68     58.74 o 
  -8  18   6      407.50      501.47     69.24 o 
  -6  18   6     2399.22     2255.11    101.07 o 
  -4  18   6     2619.17     2561.71    125.47 o 
  -2  18   6     2833.60     2676.77    128.39 o 
   0  18   6     1675.54     1693.92    104.36 o 
   2  18   6      108.42      186.24     86.17 o 
   4  18   6     6944.71     7171.65    178.57 o 
   6  18   6     2779.21     2483.58    156.51 o 
   8  18   6       50.08      188.48    125.26 o 
  10  18   6     2362.78     2305.61    212.36 o 
  12  18   6     3600.47     3170.21    265.45 o 
 -21  19   6       57.91      245.33    131.31 o 
 -19  19   6     3543.73     3286.81    157.92 o 
 -17  19   6     4806.07     4670.75    170.02 o 
 -15  19   6       33.61      161.99     85.74 o 
 -13  19   6     2178.80     2253.45    106.48 o 
 -11  19   6     5706.14     5640.33    110.02 o 
  -9  19   6      236.33      485.87     60.73 o 
  -7  19   6     5273.60     5185.09    140.77 o 
  -5  19   6     9125.81     9038.13    193.18 o 
  -3  19   6       46.75      118.46     86.96 o 
  -1  19   6    13618.10    13642.94    241.54 o 
   1  19   6     6110.55     6388.48    170.88 o 
   3  19   6     2100.01     2032.71    182.02 o 
   5  19   6    13606.61    13410.91    546.07 o 
   7  19   6     2656.29     2531.92    161.93 o 
   9  19   6     1972.05     2093.25    212.36 o 
  11  19   6    11456.38    11839.00    401.96 o 
 -20  20   6     1019.33     1039.81    147.41 o 
 -18  20   6    14351.14    14457.58    264.49 o 
 -16  20   6     5366.72     5451.85    180.33 o 
 -14  20   6     1882.19     1906.55    128.02 o 
 -12  20   6    16274.83    16830.35    236.54 o 
 -10  20   6     6962.28     6898.38    160.73 o 
  -8  20   6     2709.17     2855.05    192.67 o 
  -6  20   6    12847.81    12621.14    281.81 o 
  -4  20   6     3575.66     3489.90    186.78 o 
  -2  20   6     8956.18     8680.39    241.85 o 
   0  20   6    22597.20    22576.11    648.45 o 
   2  20   6      730.94      693.39    130.65 o 
   4  20   6     9109.03     9278.09    443.68 o 
   6  20   6     9171.68     9606.51    263.48 o 
   8  20   6       42.40       22.75    174.44 o 
  10  20   6    11436.51    11672.14    394.38 o 
 -19  21   6     8335.57     8393.18    485.39 o 
 -17  21   6    13077.62    13476.20    305.54 o 
 -15  21   6      217.44      177.23    108.39 o 
 -13  21   6    19966.66    20542.36    314.18 o 
 -11  21   6    12235.27    12337.58    240.29 o 
  -9  21   6      150.83      211.38    101.99 o 
  -7  21   6    21594.84    22034.85    288.41 o 
  -5  21   6    13534.22    12918.45    439.89 o 
  -3  21   6     2108.42     2014.76    153.04 o 
  -1  21   6    26276.71    25862.26    606.74 o 
   1  21   6     8920.23     9161.43    258.07 o 
   3  21   6     4940.75     4618.45    207.30 o 
   5  21   6    17990.69    18270.43    485.39 o 
   7  21   6     4648.03     4937.34    295.79 o 
   9  21   6     4430.97     4353.35    288.20 o 
 -16  22   6     7159.84     6784.10    241.33 o 
 -14  22   6     9425.01     9683.49    191.92 o 
 -12  22   6    18340.60    19028.86    306.39 o 
 -10  22   6     1828.32     1623.03    125.99 o 
  -8  22   6    11171.91    11467.33    427.25 o 
  -6  22   6    33301.56    34195.30    693.96 o 
  -4  22   6     2939.20     2556.97    169.36 o 
  -2  22   6    11440.60    11310.09    485.39 o 
   0  22   6    22623.58    22329.43    412.49 o 
   2  22   6       86.94       37.92    166.85 o 
   4  22   6    10990.90    10928.89    364.04 o 
   6  22   6    13391.15    14303.88    439.89 o 
 -13  23   6    21212.41    21797.20    404.23 o 
 -11  23   6     6111.31     6211.68    227.87 o 
  -9  23   6     1119.25      875.99    120.76 o 
  -7  23   6    22717.10    22870.53    463.95 o 
  -5  23   6     5353.83     5224.25    602.95 o 
  -3  23   6     4545.11     3790.06    212.71 o 
  -1  23   6    27013.10    28440.90    667.41 o 
   1  23   6     6907.38     6848.57    303.37 o 
   3  23   6     4343.78     3837.62    280.62 o 
 -10  24   6      573.59      519.26    139.43 o 
  -8  24   6    11596.09    12031.22    345.08 o 
  -6  24   6    18037.28    18437.71    364.20 o 
  -4  24   6       77.02     -166.85    166.85 o 
  -2  24   6    10821.13    10466.25    386.80 o 
   0  24   6    15674.16    16260.61    470.22 o 
 -31   1   7     1752.86     1604.79    144.80 o 
 -29   1   7     1269.63     1446.41    101.55 o 
 -27   1   7     1948.09     1845.38     77.91 o 
 -25   1   7     8314.38     8066.15    108.50 o 
 -23   1   7      239.79      236.67     43.82 o 
 -21   1   7     9012.55     8964.33    105.14 o 
 -19   1   7    16640.56    16413.07    145.94 o 
 -17   1   7     2239.82     2422.89     42.27 o 
 -15   1   7    17426.37    17920.35    147.31 o 
 -13   1   7    16468.97    17695.92    127.79 o 
 -11   1   7    13660.39    14819.19    104.31 o 
  -9   1   7    31192.16    32760.75    207.05 o 
  -7   1   7     5107.34     4800.36     77.83 o 
  -5   1   7     3052.16     2624.72     62.48 o 
  -3   1   7     4618.44     4176.82     59.59 o 
  -1   1   7     3106.43     3572.17     71.66 o 
   1   1   7    10278.08    11371.07     93.54 o 
   3   1   7    12930.94    12711.34    213.30 o 
   5   1   7      307.10      452.46     28.58 o 
   7   1   7       68.85      152.85     30.08 o 
   9   1   7     1802.02     2074.05     63.78 o 
  11   1   7       38.63      110.34     38.03 o 
  13   1   7     2136.85     2154.13     79.71 o 
  15   1   7      824.94      927.04     74.88 o 
  17   1   7     1188.04     1233.23    151.68 o 
  19   1   7      184.70      226.01    120.58 o 
 -32   2   7     7809.26     7952.32    251.88 o 
 -30   2   7     4766.44     4784.52    167.80 o 
 -28   2   7       63.97      135.79     65.58 o 
 -26   2   7    26846.92    26429.98    227.68 o 
 -24   2   7     4601.04     4626.51     90.13 o 
 -22   2   7     4427.82     4499.57     83.03 o 
 -20   2   7    64098.73    63819.41    478.11 o 
 -18   2   7     6281.73     6614.78     77.32 o 
 -16   2   7    25852.99    26668.58    181.81 o 
 -14   2   7    60324.39    61753.30    382.93 o 
 -12   2   7    11286.30    11301.28     85.06 o 
 -10   2   7    88547.30    86351.99    514.77 o 
  -8   2   7    21084.54    22729.29    165.95 o 
  -6   2   7     1098.24     1029.68     25.24 o 
  -4   2   7    94249.31    96537.58    637.93 o 
  -2   2   7    32944.06    32476.42    211.31 o 
   0   2   7     9512.24     9137.96     80.11 o 
   2   2   7    31947.88    32101.89    227.54 o 
   4   2   7    19553.89    20057.77    149.78 o 
   6   2   7     4649.61     4510.04     60.14 o 
   8   2   7    14100.59    13710.05    163.61 o 
  10   2   7    12746.01    12333.22    125.77 o 
  12   2   7     3292.60     3407.21     84.22 o 
  14   2   7     7438.90     7306.78    118.02 o 
  16   2   7     6708.60     6661.55    143.73 o 
  18   2   7       45.96       19.98    109.84 o 
  20   2   7     4027.76     4144.89    310.95 o 
 -31   3   7     9374.52     9703.11    257.42 o 
 -29   3   7     2819.94     2952.91    140.97 o 
 -27   3   7    19803.85    19627.24    200.21 o 
 -25   3   7    26837.28    27063.96    245.22 o 
 -23   3   7     1041.99     1140.72     64.76 o 
 -21   3   7    34705.16    34267.69    281.07 o 
 -19   3   7    61844.26    63451.36    420.03 o 
 -17   3   7    12924.34    12945.71    106.16 o 
 -15   3   7    54394.53    56152.73    335.13 o 
 -13   3   7    66873.76    66633.95    430.30 o 
 -11   3   7    34840.48    36040.24    246.77 o 
  -9   3   7   114770.54   112680.58    701.52 o 
  -7   3   7    52157.41    55996.92    419.79 o 
  -5   3   7     8203.92     8897.00     67.98 o 
  -3   3   7   190458.00   189118.20   1193.50 o 
  -1   3   7     5512.69     5336.14     62.04 o 
   1   3   7     6468.51     6225.62     60.04 o 
   3   3   7    65211.80    65977.34    432.00 o 
   5   3   7     1472.07     1530.64     40.77 o 
   7   3   7    15744.49    15294.56    126.41 o 
   9   3   7    29686.09    29529.28    219.27 o 
  11   3   7     3447.13     3421.76     82.15 o 
  13   3   7    11015.13    11121.18    141.64 o 
  15   3   7     7530.95     7207.89    121.56 o 
  17   3   7     2642.85     2525.42    143.61 o 
  19   3   7     6988.01     7229.36    299.58 o 
 -32   4   7    20154.00    20655.01    470.22 o 
 -30   4   7     5796.32     5938.24    207.31 o 
 -28   4   7     1709.73     1541.41     90.50 o 
 -26   4   7    68707.55    69204.29    574.05 o 
 -24   4   7    10666.89    10779.82    133.78 o 
 -22   4   7    13310.35    13329.19    143.44 o 
 -20   4   7   119824.30   119478.66    809.18 o 
 -18   4   7    15619.58    16349.82    133.36 o 
 -16   4   7    70770.82    72654.91    470.66 o 
 -14   4   7   180894.91   183890.36   1089.38 o 
 -12   4   7    50598.44    52613.52    318.02 o 
 -10   4   7    94198.99    94797.78    635.26 o 
  -8   4   7    98425.83    96463.31    610.19 o 
  -6   4   7    22549.12    21742.11    139.93 o 
  -4   4   7   171032.73   166818.50    928.00 o 
  -2   4   7    98690.74    99602.81    660.36 o 
   0   4   7      112.12      362.28     46.42 o 
   2   4   7    74530.28    73696.03    492.79 o 
   4   4   7    77435.20    77601.84    508.28 o 
   6   4   7     1417.79     1442.42     42.27 o 
   8   4   7    27686.05    28092.76    221.44 o 
  10   4   7    45684.27    45535.87    377.19 o 
  12   4   7     4091.96     3922.52     90.33 o 
  14   4   7    15272.95    15346.07    195.50 o 
  16   4   7     8857.88     8716.78    187.11 o 
  18   4   7     1207.92      996.45    123.00 o 
  20   4   7    14613.38    14919.40    299.75 o 
 -31   5   7    14116.08    14618.79    321.77 o 
 -29   5   7     1856.42     1945.36    151.05 o 
 -27   5   7    22781.72    23063.72    243.34 o 
 -25   5   7    44366.57    45353.65    420.20 o 
 -23   5   7      542.52      714.27     55.29 o 
 -21   5   7    45927.97    46026.99    341.19 o 
 -19   5   7    73672.84    74850.17    491.50 o 
 -17   5   7    15762.84    15291.50    126.65 o 
 -15   5   7    92605.89    95492.09    637.61 o 
 -13   5   7   126927.09   125924.12    740.52 o 
 -11   5   7    28561.18    29452.40    178.09 o 
  -9   5   7   165158.61   165602.42    916.28 o 
  -7   5   7    66644.23    66314.55    436.05 o 
  -5   5   7    21674.09    23554.93    172.56 o 
  -3   5   7   263626.00   262917.94   1702.01 o 
  -1   5   7    41431.43    41989.41    290.08 o 
   1   5   7    18504.62    19432.28    145.98 o 
   3   5   7   131023.87   127597.30    879.24 o 
   5   5   7    21223.90    22032.01    182.72 o 
   7   5   7    11000.08    11497.33    112.92 o 
   9   5   7    75026.55    74573.20    593.56 o 
  11   5   7     6057.82     5665.72     98.71 o 
  13   5   7    24591.45    24231.35    241.95 o 
  15   5   7    23488.88    23712.39    256.87 o 
  17   5   7     3910.31     3696.01    193.40 o 
  19   5   7    13090.44    13473.08    278.25 o 
 -30   6   7     6259.59     6535.40    189.12 o 
 -28   6   7     2820.40     2814.89    120.69 o 
 -26   6   7    41665.35    42126.51    388.36 o 
 -24   6   7     7579.60     7984.69    120.40 o 
 -22   6   7    10915.85    11055.12    136.27 o 
 -20   6   7    92618.66    93113.38    681.24 o 
 -18   6   7    18142.14    18900.87    159.16 o 
 -16   6   7    18757.64    18654.74    160.70 o 
 -14   6   7    78606.66    79461.90    527.91 o 
 -12   6   7    19527.23    18754.97    129.18 o 
 -10   6   7    86779.04    85700.68    483.23 o 
  -8   6   7   118436.80   121305.02    900.18 o 
  -6   6   7    27681.50    27653.74    187.54 o 
  -4   6   7   122179.75   122540.01    798.85 o 
  -2   6   7   144917.92   141113.20    993.78 o 
   0   6   7      898.85      863.51     34.56 o 
   2   6   7    86804.71    87986.44    550.26 o 
   4   6   7   109052.48   110142.95    764.02 o 
   6   6   7      497.63      446.70     52.01 o 
   8   6   7    58549.19    58073.18    463.03 o 
  10   6   7    57264.19    56788.45    460.57 o 
  12   6   7     2972.49     2733.54     81.02 o 
  14   6   7    30447.95    29718.75    277.48 o 
  16   6   7    17259.27    17349.06    308.05 o 
  18   6   7     2094.92     2283.12    141.43 o 
  20   6   7    17480.02    18619.31    500.56 o 
 -31   7   7    17209.61    17452.46    356.60 o 
 -29   7   7      461.96      524.42     96.06 o 
 -27   7   7    17019.85    17011.15    243.48 o 
 -25   7   7    22873.09    23477.31    265.88 o 
 -23   7   7      423.95      430.30     52.35 o 
 -21   7   7    28850.09    28724.24    247.48 o 
 -19   7   7    40476.93    41259.47    326.84 o 
 -17   7   7      450.28      471.61     38.97 o 
 -15   7   7    55933.92    57466.93    421.78 o 
 -13   7   7    57623.09    58928.70    398.75 o 
 -11   7   7      137.20      233.87     26.79 o 
  -9   7   7    80574.23    80770.03    561.85 o 
  -7   7   7   104554.48   104055.07    672.26 o 
  -5   7   7     8972.13     9055.42     79.60 o 
  -3   7   7   174427.91   174958.59   1137.16 o 
  -1   7   7    55960.71    54728.10    431.07 o 
   1   7   7    13311.54    13719.95    144.00 o 
   3   7   7   156866.03   154941.23   1153.16 o 
   5   7   7    42557.72    43001.48    407.41 o 
   7   7   7    14628.03    14404.02    152.63 o 
   9   7   7    74134.09    74440.96    585.54 o 
  11   7   7     9626.79     9858.38    129.23 o 
  13   7   7    21473.27    21810.13    237.12 o 
  15   7   7    30217.19    30595.58    343.05 o 
  17   7   7     1742.72     1708.08    128.37 o 
  19   7   7    10868.13    11600.86    291.99 o 
 -30   8   7     3318.57     3293.76    157.26 o 
 -28   8   7     3661.55     3498.27    136.31 o 
 -26   8   7    16090.32    16450.61    197.82 o 
 -24   8   7     7710.62     7991.51    120.44 o 
 -22   8   7     6747.17     6638.19    106.06 o 
 -20   8   7    27078.03    27269.58    235.96 o 
 -18   8   7     5282.07     5323.57     90.70 o 
 -16   8   7    15379.76    15450.18    154.69 o 
 -14   8   7    45833.22    45877.13    338.69 o 
 -12   8   7    10192.10    10283.32     92.77 o 
 -10   8   7    10807.89    11237.19     95.73 o 
  -8   8   7    67571.16    65675.88    393.35 o 
  -6   8   7     8693.59     8235.57     78.22 o 
  -4   8   7    40267.27    41380.78    287.31 o 
  -2   8   7    63847.95    65000.93    555.07 o 
   0   8   7      829.23      767.75     40.30 o 
   2   8   7    57593.03    57376.93    496.07 o 
   4   8   7    61465.48    61085.54    476.33 o 
   6   8   7     1638.55     1479.12     54.15 o 
   8   8   7    38864.06    39451.47    451.41 o 
  10   8   7    28622.97    29666.32    266.78 o 
  12   8   7     2120.90     1913.04     74.05 o 
  14   8   7    27018.12    27645.14    317.08 o 
  16   8   7    10831.32    11309.04    265.45 o 
  18   8   7     1591.29     1455.29    130.65 o 
 -29   9   7      124.19      158.74     93.61 o 
 -27   9   7     4626.47     4836.19    149.32 o 
 -25   9   7     9429.64     9363.08    155.66 o 
 -23   9   7      646.59      779.02     59.96 o 
 -21   9   7    26089.74    26432.57    234.83 o 
 -19   9   7    15171.71    14627.57    160.04 o 
 -17   9   7      601.13      629.53     48.15 o 
 -15   9   7    39077.24    38912.75    323.73 o 
 -13   9   7    22812.09    23014.08    187.33 o 
 -11   9   7      289.27      375.84     34.41 o 
  -9   9   7    43536.11    42459.70    291.08 o 
  -7   9   7    23534.36    24923.27    184.56 o 
  -5   9   7     8233.72     8495.09     89.35 o 
  -3   9   7    48740.00    49121.60    396.44 o 
  -1   9   7    26462.53    26691.19    251.56 o 
   1   9   7    12638.84    12445.95    160.56 o 
   3   9   7    22012.70    21940.04    193.98 o 
   5   9   7    11119.25    11368.42    134.71 o 
   7   9   7     7649.64     7843.88    117.58 o 
   9   9   7    32820.62    33372.16    292.16 o 
  11   9   7     1375.22     1164.62     64.14 o 
  13   9   7     6390.64     6323.54    126.83 o 
  15   9   7    14269.72    14778.48    232.75 o 
  17   9   7       66.89      -56.31    140.31 o 
 -30  10   7     2113.73     2125.17    136.33 o 
 -28  10   7     1461.04     1608.25    109.65 o 
 -26  10   7     1318.01     1478.51    103.61 o 
 -24  10   7     3566.12     3785.79    103.37 o 
 -22  10   7     5443.42     5821.71    104.00 o 
 -20  10   7    10312.11    10231.20    135.45 o 
 -18  10   7     2519.09     2875.16     81.16 o 
 -16  10   7    11777.44    11532.25    133.34 o 
 -14  10   7    28670.41    27215.12    240.11 o 
 -12  10   7     2696.89     2568.51     53.89 o 
 -10  10   7      273.37      339.99     33.21 o 
  -8  10   7    31083.36    31067.20    223.19 o 
  -6  10   7       59.49      146.19     32.19 o 
  -4  10   7     6391.22     6426.67     80.12 o 
  -2  10   7    13050.84    13095.27    146.55 o 
   0  10   7      823.32      714.29     45.87 o 
   2  10   7     2071.40     2222.98     68.17 o 
   4  10   7      427.82      639.92     44.29 o 
   6  10   7       37.69      -14.83     43.68 o 
   8  10   7     7120.32     7051.49    107.46 o 
  10  10   7      315.62      419.77     56.73 o 
  12  10   7       27.02      -10.25     60.71 o 
  14  10   7     3508.67     3603.68    166.39 o 
  16  10   7      168.92       37.92    103.65 o 
  18  10   7      798.36      599.15    182.02 o 
 -29  11   7      126.50      235.19    110.87 o 
 -27  11   7       24.47       37.56     90.59 o 
 -25  11   7       24.89       11.33     78.76 o 
 -23  11   7      229.26      243.19     59.48 o 
 -21  11   7     4348.43     4387.07    100.71 o 
 -19  11   7       57.62      199.99     53.29 o 
 -17  11   7        5.80      138.98     48.84 o 
 -15  11   7    11609.28    11480.56    134.02 o 
 -13  11   7     1010.28     1021.63     45.15 o 
 -11  11   7     1085.41     1296.02     56.53 o 
  -9  11   7     1825.73     1923.33     49.79 o 
  -7  11   7     2148.58     2058.08     61.00 o 
  -5  11   7     5109.32     5079.09     75.96 o 
  -3  11   7      461.86      531.66     45.34 o 
  -1  11   7      349.74      363.08     44.40 o 
   1  11   7     6932.03     6970.01    149.97 o 
   3  11   7       95.82      195.76     46.31 o 
   5  11   7      655.82      516.40     48.58 o 
   7  11   7      387.73      429.47     51.76 o 
   9  11   7      437.38      438.43     56.84 o 
  11  11   7      152.45      159.79     61.34 o 
  13  11   7        9.80      -71.64     71.64 o 
  15  11   7      120.34       -0.58    103.65 o 
  17  11   7      640.81      712.92    189.61 o 
 -28  12   7       13.92      121.89     96.19 o 
 -26  12   7     1749.09     1972.81    125.99 o 
 -24  12   7     2021.68     1850.92    100.04 o 
 -22  12   7       14.17       40.79     60.97 o 
 -20  12   7      445.03      373.55     59.57 o 
 -18  12   7       93.68      186.24     53.29 o 
 -16  12   7      202.99      369.27     51.32 o 
 -14  12   7     1255.11     1327.38     56.55 o 
 -12  12   7     3887.85     3884.80     65.23 o 
 -10  12   7     1644.62     1847.12     52.71 o 
  -8  12   7      100.46      236.60     36.98 o 
  -6  12   7     8277.58     8505.39    105.85 o 
  -4  12   7     2036.55     1883.87     64.79 o 
  -2  12   7     3661.27     3747.86     84.72 o 
   0  12   7     4501.30     4298.03    101.24 o 
   2  12   7     1217.85     1149.30     69.26 o 
   4  12   7     6413.12     6763.97    132.08 o 
   6  12   7      286.13      361.09     50.92 o 
   8  12   7     2243.26     2108.71     75.79 o 
  10  12   7     9796.32    10147.82    146.70 o 
  12  12   7       69.92       54.05     86.45 o 
  14  12   7       73.96       43.62     90.95 o 
  16  12   7      835.35      978.37    189.61 o 
 -27  13   7     5417.94     5265.21    266.77 o 
 -25  13   7     3222.04     3233.03    152.42 o 
 -23  13   7     1353.05     1340.44     93.95 o 
 -21  13   7     1618.36     1548.27     75.45 o 
 -19  13   7     4674.50     4702.60    101.16 o 
 -17  13   7      309.58      350.96     55.39 o 
 -15  13   7     3911.52     3864.26     90.30 o 
 -13  13   7    18371.04    18051.88    183.60 o 
 -11  13   7      439.84      569.23     42.54 o 
  -9  13   7    10884.19    10311.54    104.68 o 
  -7  13   7    21121.01    20311.28    192.68 o 
  -5  13   7     2314.53     2072.59     62.73 o 
  -3  13   7    20946.57    20625.77    280.28 o 
  -1  13   7    10048.22     9726.79    148.65 o 
   1  13   7      289.19      358.14     61.80 o 
   3  13   7    23339.48    22907.56    269.05 o 
   5  13   7     2191.15     2292.31     84.95 o 
   7  13   7     4396.75     4334.32    101.49 o 
   9  13   7    14495.17    14660.28    180.87 o 
  11  13   7     1382.03     1422.07    124.23 o 
  13  13   7     5119.09     5236.36    156.35 o 
  15  13   7     6048.22     6181.15    295.79 o 
 -26  14   7    15187.94    14982.55    266.28 o 
 -24  14   7     1159.71     1318.95    114.28 o 
 -22  14   7     5858.64     5778.73    146.48 o 
 -20  14   7    19493.72    19521.07    210.86 o 
 -18  14   7     2023.62     1837.56     75.43 o 
 -16  14   7     7462.83     7583.57    168.46 o 
 -14  14   7    26970.88    27095.06    253.62 o 
 -12  14   7     5535.93     5216.61     98.64 o 
 -10  14   7    26483.87    26609.76    261.66 o 
  -8  14   7    25494.96    24596.99    227.86 o 
  -6  14   7     9695.68     9472.28    121.10 o 
  -4  14   7    14625.13    14783.55    160.90 o 
  -2  14   7    30405.56    30255.88    298.95 o 
   0  14   7     2681.57     2540.56     96.78 o 
   2  14   7    15949.61    15870.74    212.25 o 
   4  14   7    20497.18    20942.62    260.17 o 
   6  14   7        9.85       29.62     64.96 o 
   8  14   7    12830.78    13168.04    170.34 o 
  10  14   7    12083.67    12654.36    216.75 o 
  12  14   7     1481.41     1425.50    178.84 o 
  14  14   7     8653.32     8729.46    333.71 o 
 -27  15   7    10503.62    10238.72    386.80 o 
 -25  15   7    20379.98    21094.09    326.14 o 
 -23  15   7        7.02       11.35     96.58 o 
 -21  15   7    29643.04    29516.94    434.86 o 
 -19  15   7    34851.56    34806.83    322.32 o 
 -17  15   7       12.52       92.95     58.69 o 
 -15  15   7    35046.11    35486.38    319.38 o 
 -13  15   7    30980.49    30505.81    281.41 o 
 -11  15   7     8845.12     8871.05    107.57 o 
  -9  15   7    63646.75    62646.13    433.89 o 
  -7  15   7    27492.88    27151.06    250.15 o 
  -5  15   7     3549.96     3447.70     88.27 o 
  -3  15   7    38004.17    37998.21    363.68 o 
  -1  15   7    11840.43    11578.97    173.65 o 
   1  15   7     9213.40     8884.72    154.83 o 
   3  15   7    36449.72    36703.39    400.38 o 
   5  15   7     3662.93     3673.60    137.59 o 
   7  15   7     7031.84     6571.76    167.89 o 
   9  15   7    26143.90    26271.77    444.89 o 
  11  15   7     1902.52     2043.30    151.09 o 
  13  15   7     4804.12     4815.99    273.03 o 
  15  15   7    10686.46    11110.91    371.63 o 
 -26  16   7    20647.66    21000.83    396.85 o 
 -24  16   7     9779.20     9980.75    220.68 o 
 -22  16   7     6772.89     6750.58    248.62 o 
 -20  16   7    33688.07    34217.19    630.54 o 
 -18  16   7     7461.23     7551.05    142.11 o 
 -16  16   7    19095.39    19429.82    228.59 o 
 -14  16   7    55080.68    54701.71    460.79 o 
 -12  16   7     1091.78     1191.10     69.47 o 
 -10  16   7    40492.82    40220.37    351.15 o 
  -8  16   7    56522.80    55584.19    459.01 o 
  -6  16   7      145.61      132.62     58.43 o 
  -4  16   7    50723.25    50444.06    496.90 o 
  -2  16   7    39755.15    38895.34    417.65 o 
   0  16   7      188.77      135.58     68.85 o 
   2  16   7    41757.98    40683.11    690.31 o 
   4  16   7    22077.43    21822.96    315.37 o 
   6  16   7      848.78      633.70     93.36 o 
   8  16   7    28235.61    28060.59    705.33 o 
  10  16   7    13812.11    13850.33    307.59 o 
  12  16   7       68.51      -98.60    159.27 o 
  14  16   7    10246.68    10572.43    371.63 o 
 -25  17   7    26734.99    27614.21    667.41 o 
 -23  17   7      591.60      596.08    116.26 o 
 -21  17   7    24201.83    25016.28    381.74 o 
 -19  17   7    24099.66    23721.04    383.53 o 
 -17  17   7       78.24       89.52     71.47 o 
 -15  17   7    44771.84    44168.18    424.96 o 
 -13  17   7    21624.49    22158.09    230.35 o 
 -11  17   7     4799.19     4984.07    100.33 o 
  -9  17   7    53733.97    52804.36    462.98 o 
  -7  17   7    18657.85    18521.54    217.10 o 
  -5  17   7    15199.55    15089.39    249.96 o 
  -3  17   7    49406.58    49398.23    512.05 o 
  -1  17   7    13206.72    13021.54    223.96 o 
   1  17   7    13561.95    13102.24    247.48 o 
   3  17   7    31473.91    30232.45    401.00 o 
   5  17   7     4838.66     4725.85    152.61 o 
   7  17   7    13192.75    13172.39    527.10 o 
   9  17   7    20200.69    20442.79    500.56 o 
  11  17   7     2459.57     2070.50    212.36 o 
  13  17   7     3457.35     3026.11    235.11 o 
 -22  18   7     6770.81     6874.03    216.94 o 
 -20  18   7    29140.86    30301.63    576.79 o 
 -18  18   7     7026.32     6953.25    205.22 o 
 -16  18   7    16484.93    16649.52    238.77 o 
 -14  18   7    41038.77    41597.59    374.75 o 
 -12  18   7      807.37      736.01     63.88 o 
 -10  18   7    29919.81    29849.04    261.94 o 
  -8  18   7    57820.96    57770.31    828.68 o 
  -6  18   7       74.26      -79.12     79.12 o 
  -4  18   7    29286.25    28817.43    383.93 o 
  -2  18   7    38492.80    38053.96    478.35 o 
   0  18   7      219.63      137.80     86.17 o 
   2  18   7    24140.63    23268.41    334.25 o 
   4  18   7    16174.10    16028.80    325.03 o 
   6  18   7      285.77      179.71    120.23 o 
   8  18   7    19910.61    19991.62    381.17 o 
  10  18   7     8989.20     8812.89    333.71 o 
  12  18   7       58.19     -166.85    166.85 o 
 -21  19   7    18196.08    18481.93    675.00 o 
 -19  19   7    14790.48    14815.36    267.14 o 
 -17  19   7       10.64      -93.47    101.24 o 
 -15  19   7    28467.92    29477.47    411.60 o 
 -13  19   7    12283.19    12305.80    179.86 o 
 -11  19   7      780.00      593.09     65.03 o 
  -9  19   7    29978.64    30229.08    324.89 o 
  -7  19   7     9665.43    10145.33    204.96 o 
  -5  19   7     6974.99     6617.19    172.69 o 
  -3  19   7    18513.77    18218.12    284.57 o 
  -1  19   7     8054.26     8127.08    187.02 o 
   1  19   7     8168.15     7990.26    599.15 o 
   3  19   7    14825.09    15200.40    316.36 o 
   5  19   7     3003.06     2732.44    167.34 o 
   7  19   7     6352.96     6307.00    409.55 o 
   9  19   7    12258.83    12271.30    394.38 o 
 -20  20   7     8894.20     8911.91    280.62 o 
 -18  20   7     3041.14     3027.32    179.12 o 
 -16  20   7     3752.86     3689.94    265.51 o 
 -14  20   7    12113.34    12675.18    207.03 o 
 -12  20   7      398.54      414.51     78.91 o 
 -10  20   7     7922.46     8149.02    170.10 o 
  -8  20   7    31884.90    32328.62    518.13 o 
  -6  20   7     1524.69     1433.36    178.23 o 
  -4  20   7     4836.90     4735.17    337.50 o 
  -2  20   7    14383.49    14854.37    314.23 o 
   0  20   7      194.41      229.18    121.95 o 
   2  20   7     7527.25     7900.44    236.44 o 
   4  20   7     7791.63     7642.96    236.44 o 
   6  20   7       10.72       93.80    129.35 o 
   8  20   7     8566.60     8304.74    333.71 o 
 -19  21   7     1645.66     1446.73    165.21 o 
 -17  21   7      439.02      665.28    156.81 o 
 -15  21   7     2167.93     2055.28    182.33 o 
 -13  21   7     1028.72     1029.35    100.28 o 
 -11  21   7      911.09      954.83    113.73 o 
  -9  21   7     3236.13     3305.57    150.98 o 
  -7  21   7     6262.21     6623.21    276.82 o 
  -5  21   7       59.69      195.90    123.90 o 
  -3  21   7     2224.11     2156.20    153.04 o 
  -1  21   7     3786.71     3948.73    265.45 o 
   1  21   7      483.09      457.22    127.42 o 
   3  21   7     3673.89     3280.28    187.47 o 
   5  21   7     2300.27     2401.92    165.82 o 
   7  21   7     2417.00     2275.27    219.94 o 
 -16  22   7       64.03      268.21    109.29 o 
 -14  22   7       53.45      -36.10    105.44 o 
 -12  22   7       60.85       53.39    132.79 o 
 -10  22   7      548.93      771.16    113.73 o 
  -8  22   7      576.73      543.78    109.29 o 
  -6  22   7       38.17      204.62    129.35 o 
  -4  22   7       31.67       35.29    197.19 o 
  -2  22   7     1100.21      894.58    142.14 o 
   0  22   7      384.57      599.92    136.67 o 
   2  22   7      263.02      214.79    219.94 o 
   4  22   7      856.51      902.52    189.61 o 
 -13  23   7      562.07      582.94    147.59 o 
 -11  23   7      323.07      429.05    145.62 o 
  -9  23   7      295.07      105.60    136.67 o 
  -7  23   7       99.75      142.41    110.87 o 
  -5  23   7      221.18      160.46    166.85 o 
  -3  23   7      356.06      250.86    136.67 o 
  -1  23   7        5.32      273.47    136.67 o 
   1  23   7       73.22      212.36    174.44 o 
 -10  24   7     1778.92     1865.72    219.94 o 
  -8  24   7     2409.87     2437.75    182.02 o 
  -6  24   7      114.07      258.95    193.40 o 
  -4  24   7     1402.39     1282.98    162.14 o 
  -2  24   7     2011.26     1820.22    212.36 o 
 -32   0   8     8022.69     8039.29    341.29 o 
 -30   0   8     2829.60     2876.29    284.41 o 
 -28   0   8    42139.34    41505.89    522.24 o 
 -26   0   8    10574.15    10359.38    197.90 o 
 -24   0   8    17823.54    17547.44    207.92 o 
 -22   0   8    61961.00    61781.13    636.78 o 
 -20   0   8    42016.59    41921.77    444.44 o 
 -18   0   8    42627.89    44007.86    455.43 o 
 -16   0   8    89663.84    93628.66    807.09 o 
 -14   0   8    37529.66    37750.78    339.96 o 
 -12   0   8    63848.36    63278.12    592.64 o 
 -10   0   8    90005.90    86262.07    736.34 o 
  -6   0   8    63523.50    64524.88    781.04 o 
  -4   0   8   212155.02   208911.50   2195.44 o 
  -2   0   8      559.11      921.27     58.76 o 
   0   0   8    93313.60    92736.05    874.05 o 
   2   0   8   100669.67   100741.82    739.10 o 
   4   0   8      589.04      641.07     41.35 o 
   6   0   8    91598.54    90161.90    747.90 o 
   8   0   8    70975.51    70743.80    600.95 o 
  10   0   8      584.63      812.11     55.52 o 
  12   0   8    54915.90    55526.00    491.82 o 
  14   0   8    25306.10    25914.05    354.42 o 
  16   0   8      895.81      758.42    159.27 o 
  18   0   8    25027.50    26651.02    599.15 o 
 -33   1   8    21411.28    22259.36    410.23 o 
 -31   1   8       26.79      -13.07     88.25 o 
 -29   1   8    19334.67    19223.83    216.32 o 
 -27   1   8    41436.10    41477.71    346.10 o 
 -25   1   8     2571.12     2595.44     78.77 o 
 -23   1   8    30306.33    30766.46    233.56 o 
 -21   1   8    67253.41    67650.41    484.61 o 
 -19   1   8      578.14      605.32     34.69 o 
 -17   1   8    73339.65    76107.71    521.10 o 
 -15   1   8    56612.56    58116.17    362.05 o 
 -13   1   8      419.73      653.42     40.35 o 
 -11   1   8   110154.23   110781.91    637.72 o 
  -9   1   8    46960.29    47439.04    332.28 o 
  -7   1   8      395.72      496.22     27.64 o 
  -5   1   8   197024.62   190902.64   1124.80 o 
  -3   1   8    65444.55    66453.16    398.14 o 
  -1   1   8    15305.34    15261.69    118.97 o 
   1   1   8   136649.11   133590.66    931.89 o 
   3   1   8    51990.77    52084.62    275.36 o 
   5   1   8    20644.92    20307.77    153.90 o 
   7   1   8    54715.86    54719.54    372.93 o 
   9   1   8    14385.42    14396.82    128.70 o 
  11   1   8    26033.70    26067.94    221.31 o 
  13   1   8    41014.37    41161.40    327.23 o 
  15   1   8     4016.86     4049.68    102.51 o 
  17   1   8    14211.31    14502.52    314.75 o 
  19   1   8    13570.01    14709.37    289.45 o 
 -32   2   8     4334.07     4565.47    326.12 o 
 -30   2   8     3749.53     3633.59    138.18 o 
 -28   2   8    32974.63    33139.49    311.64 o 
 -26   2   8     2451.80     2515.50     79.91 o 
 -24   2   8    25665.52    26061.88    232.00 o 
 -22   2   8    39519.99    39732.40    286.04 o 
 -20   2   8    21759.49    22288.83    164.98 o 
 -18   2   8    40529.70    40807.46    283.54 o 
 -16   2   8    82445.59    83610.01    543.01 o 
 -14   2   8    14672.21    15243.03    122.00 o 
 -12   2   8    46946.32    48744.07    331.25 o 
 -10   2   8    73906.80    72782.19    681.89 o 
  -8   2   8    22041.00    22159.41    144.18 o 
  -6   2   8    85680.95    83905.57    528.16 o 
  -4   2   8   169267.28   167436.75    893.27 o 
  -2   2   8     1768.95     2255.87     40.97 o 
   0   2   8    60496.00    61796.42    470.59 o 
   2   2   8   121234.35   117549.96    813.55 o 
   4   2   8      775.99      719.87     29.16 o 
   6   2   8    38566.19    37842.92    265.23 o 
   8   2   8    30412.68    30703.97    225.05 o 
  10   2   8      949.74      917.63     48.78 o 
  12   2   8    33025.17    33257.77    294.87 o 
  14   2   8    12817.47    13233.10    159.61 o 
  16   2   8     1996.13     2152.48    151.68 o 
  18   2   8    14040.95    14321.62    284.08 o 
 -31   3   8      670.64      663.27    111.09 o 
 -29   3   8    10627.82    10815.20    172.95 o 
 -27   3   8    22309.70    21867.18    215.72 o 
 -25   3   8       32.34      115.91     51.07 o 
 -23   3   8    18547.82    18943.23    217.31 o 
 -21   3   8    36310.24    37010.66    263.72 o 
 -19   3   8     1914.80     2148.17     50.79 o 
 -17   3   8    74276.11    75953.55    448.00 o 
 -15   3   8    56788.81    57487.44    380.13 o 
 -13   3   8     2225.82     2768.03     44.77 o 
 -11   3   8    86416.48    85028.09    571.59 o 
  -9   3   8    18702.40    19683.24    162.48 o 
  -7   3   8     6259.78     6779.52     58.11 o 
  -5   3   8   116650.79   117806.92    686.83 o 
  -3   3   8    43241.55    43525.33    300.46 o 
  -1   3   8     5641.17     5380.24    107.97 o 
   1   3   8    32505.65    32267.83    237.28 o 
   3   3   8     2581.37     2489.17     40.84 o 
   5   3   8    14915.46    14947.25    142.49 o 
   7   3   8    19957.13    19852.11    156.53 o 
   9   3   8     1412.38     1336.67     49.12 o 
  11   3   8    10951.12    10858.29    162.24 o 
  13   3   8    11132.03    10851.19    141.12 o 
  15   3   8      266.17      300.86     65.36 o 
  17   3   8     7335.37     7402.50    206.42 o 
  19   3   8     4654.84     4721.77    184.49 o 
 -32   4   8     3653.76     3797.52    314.75 o 
 -30   4   8       85.48      -31.08     86.23 o 
 -28   4   8     6988.33     7188.05    130.94 o 
 -26   4   8     4886.27     4919.60    102.05 o 
 -24   4   8     1674.71     2050.16     81.69 o 
 -22   4   8    25420.46    25381.85    209.15 o 
 -20   4   8     4231.55     4437.25     70.23 o 
 -18   4   8    21374.47    21703.26    164.29 o 
 -16   4   8    58593.71    59888.22    358.17 o 
 -14   4   8     1921.07     1886.26     40.20 o 
 -12   4   8    60328.11    61478.00    406.53 o 
 -10   4   8    42406.52    42432.25    261.66 o 
  -8   4   8     1332.45     1578.57     28.53 o 
  -6   4   8    42648.47    43339.88    273.25 o 
  -4   4   8    40637.84    41586.11    265.83 o 
  -2   4   8      133.67      300.43     68.89 o 
   0   4   8    21465.46    20693.13    159.89 o 
   2   4   8     5605.58     5820.66     67.77 o 
   4   4   8      296.38      344.33     26.99 o 
   6   4   8     3875.49     4062.00     82.47 o 
   8   4   8     2074.84     2056.52     58.35 o 
  10   4   8      555.94      517.02     49.78 o 
  12   4   8     4678.64     4810.20     97.78 o 
  14   4   8     1786.17     1536.24     71.89 o 
  16   4   8       92.10       85.23     87.83 o 
  18   4   8     2572.76     2642.34    152.77 o 
 -31   5   8     1717.78     1609.31    124.89 o 
 -29   5   8      824.51      816.14     94.23 o 
 -27   5   8      739.49      674.52     70.54 o 
 -25   5   8        0.40      171.04     52.80 o 
 -23   5   8    12371.17    12504.53    133.74 o 
 -21   5   8    12549.24    12291.50    126.76 o 
 -19   5   8      459.78      535.52     36.96 o 
 -17   5   8    12704.48    13334.91    114.47 o 
 -15   5   8    10485.57    10537.73     90.40 o 
 -13   5   8     9068.71     9399.27     93.35 o 
 -11   5   8     8962.54    10122.07     93.08 o 
  -9   5   8     1848.45     1898.36     36.59 o 
  -7   5   8    16849.19    16858.30    125.56 o 
  -5   5   8    12384.26    12438.77    143.39 o 
  -3   5   8       42.87      133.67     28.73 o 
  -1   5   8     7756.90     7828.01     74.80 o 
   1   5   8     6371.38     6089.80     68.91 o 
   3   5   8     1039.76     1140.85     33.75 o 
   5   5   8     1337.65     1404.10     44.17 o 
   7   5   8      137.21      280.65     37.30 o 
   9   5   8      763.72      761.49     50.38 o 
  11   5   8     1037.43     1016.07     59.58 o 
  13   5   8      669.76      713.21     61.85 o 
  15   5   8        1.38       30.57     84.97 o 
  17   5   8       70.99        5.25    103.65 o 
  19   5   8       73.62       68.26    166.85 o 
 -32   6   8     1045.65     1206.64    147.41 o 
 -30   6   8       81.70      122.48    103.19 o 
 -28   6   8      476.94      408.29     77.67 o 
 -26   6   8      182.64      261.74     58.29 o 
 -24   6   8      955.09     1087.22     58.82 o 
 -22   6   8       35.95       30.58     43.77 o 
 -20   6   8      144.05      282.57     46.67 o 
 -18   6   8     4676.60     4503.35     67.54 o 
 -16   6   8     1961.11     1919.68     49.47 o 
 -14   6   8     4891.26     4983.13     56.27 o 
 -12   6   8      476.41      505.72     33.05 o 
 -10   6   8     2135.30     2183.46     63.62 o 
  -8   6   8      904.57      827.71     29.63 o 
  -6   6   8       53.45      286.32     55.12 o 
  -4   6   8     5884.88     6428.99    104.99 o 
  -2   6   8      366.90      433.11     28.89 o 
   0   6   8     2432.81     2507.95     48.08 o 
   2   6   8     2250.85     2713.04     58.69 o 
   4   6   8      995.08     1098.18     39.04 o 
   6   6   8      822.94      856.34     45.12 o 
   8   6   8     2540.93     2453.13     67.93 o 
  10   6   8      544.85      496.09     51.51 o 
  12   6   8      242.33      281.05     55.47 o 
  14   6   8        7.50       58.13     72.67 o 
  16   6   8        2.75      -43.91    101.47 o 
  18   6   8     1069.75     1031.46    182.02 o 
 -31   7   8       18.70       95.54    108.92 o 
 -29   7   8      456.34      411.11    103.35 o 
 -27   7   8     7449.61     7886.17    139.06 o 
 -25   7   8     1065.05     1182.50     67.38 o 
 -23   7   8     1761.43     1797.07     62.74 o 
 -21   7   8     7033.95     7351.87     98.54 o 
 -19   7   8       99.00      123.68     43.95 o 
 -17   7   8     9195.21     9005.03     96.96 o 
 -15   7   8     2751.67     2835.98     53.95 o 
 -13   7   8      561.00      623.48     25.21 o 
 -11   7   8    33792.95    34513.46    215.98 o 
  -9   7   8    12033.49    12423.24     98.85 o 
  -7   7   8     1163.67     1246.38     40.03 o 
  -5   7   8    33390.39    33090.83    229.64 o 
  -3   7   8     3963.75     4190.85     56.97 o 
  -1   7   8      214.27      277.94     32.49 o 
   1   7   8     9539.32     9639.89    144.07 o 
   3   7   8    11471.67    11203.31    105.19 o 
   5   7   8     2489.34     2679.40     86.49 o 
   7   7   8     2730.18     2938.84     72.68 o 
   9   7   8     1511.17     1516.25     59.19 o 
  11   7   8     3014.90     3156.05    127.04 o 
  13   7   8     1709.68     1753.43     76.75 o 
  15   7   8      243.44      317.18     88.63 o 
  17   7   8     2274.72     2116.00    204.77 o 
 -30   8   8      159.42       71.88     94.73 o 
 -28   8   8    19921.09    20604.80    279.91 o 
 -26   8   8     4582.96     4563.19    150.37 o 
 -24   8   8     6723.73     6662.79    105.94 o 
 -22   8   8    16010.69    16631.73    176.54 o 
 -20   8   8    14362.42    14263.11    163.71 o 
 -18   8   8    19816.22    19929.42    213.76 o 
 -16   8   8    18952.47    19633.25    167.53 o 
 -14   8   8     8520.74     8574.87     88.41 o 
 -12   8   8    34830.42    34743.67    231.62 o 
 -10   8   8    55811.15    55714.49    366.57 o 
  -8   8   8    14952.31    16119.12    133.74 o 
  -6   8   8    10477.28    11018.44     89.12 o 
  -4   8   8    29060.11    29493.82    211.71 o 
  -2   8   8     5294.49     4992.22     78.88 o 
   0   8   8    17049.04    18093.03    182.46 o 
   2   8   8    35936.68    36033.39    364.73 o 
   4   8   8     2075.25     2003.09     56.70 o 
   6   8   8    18143.74    18109.16    186.25 o 
   8   8   8     9294.81     9803.18    136.32 o 
  10   8   8     1432.77     1386.99     61.98 o 
  12   8   8     8975.51     9074.83    143.63 o 
  14   8   8     2968.58     3207.23    132.20 o 
  16   8   8      388.04      553.65    159.27 o 
  18   8   8     5599.96     5976.38    295.79 o 
 -31   9   8     1231.70     1247.69    124.53 o 
 -29   9   8    10003.56     9929.23    197.39 o 
 -27   9   8    41171.75    41563.55    459.43 o 
 -25   9   8        0.64      -45.29     54.45 o 
 -23   9   8    21100.55    21396.39    196.52 o 
 -21   9   8    47176.07    46358.16    406.48 o 
 -19   9   8     2176.09     2198.85     79.32 o 
 -17   9   8    70408.87    70027.65    614.22 o 
 -15   9   8    41538.57    41869.89    315.33 o 
 -13   9   8     7555.98     7818.29     82.13 o 
 -11   9   8   117934.78   116677.62    855.28 o 
  -9   9   8    21677.68    22079.98    157.32 o 
  -7   9   8    11335.21    11489.23    122.05 o 
  -5   9   8   139469.12   138385.38    969.38 o 
  -3   9   8    12905.97    12804.87    135.11 o 
  -1   9   8    12890.62    13473.66    147.73 o 
   1   9   8    50329.25    50877.92    498.92 o 
   3   9   8     6418.77     6720.34    140.38 o 
   5   9   8    22489.52    22646.60    203.66 o 
   7   9   8    25425.43    25642.62    240.82 o 
   9   9   8     4393.52     4498.05     91.72 o 
  11   9   8     9951.63    10226.66    134.46 o 
  13   9   8     8393.85     8354.92    172.79 o 
  15   9   8     1133.03     1126.79    136.67 o 
  17   9   8     4801.07     5756.44    288.20 o 
 -30  10   8      690.97      508.99    122.11 o 
 -28  10   8    36711.57    37444.14    429.13 o 
 -26  10   8    20926.03    21886.60    259.64 o 
 -24  10   8     7020.24     7164.26    113.88 o 
 -22  10   8    62589.23    61632.94    525.43 o 
 -20  10   8    26002.34    25632.42    270.10 o 
 -18  10   8    38080.62    37810.28    421.21 o 
 -16  10   8    99238.08    98022.80    838.69 o 
 -14  10   8    18519.65    18056.35    173.48 o 
 -12  10   8    73808.32    75355.45    565.64 o 
 -10  10   8    73270.55    73915.05    468.17 o 
  -8  10   8      780.78      723.61     32.46 o 
  -6  10   8    75542.48    74986.50    538.96 o 
  -4  10   8    66482.48    67815.48    536.26 o 
  -2  10   8     4835.69     4686.08     85.54 o 
   0  10   8    45528.35    45774.05    454.51 o 
   2  10   8    42233.79    42833.43    434.64 o 
   4  10   8     2776.78     2748.01     77.67 o 
   6  10   8    27142.79    28537.15    303.78 o 
   8  10   8    19177.11    19423.95    190.21 o 
  10  10   8      778.05      597.86     65.51 o 
  12  10   8    16267.44    16981.71    272.49 o 
  14  10   8     5852.69     5890.26    214.77 o 
  16  10   8      252.40       15.17    159.27 o 
 -29  11   8    18950.94    19431.11    407.85 o 
 -27  11   8    38213.25    38421.08    803.93 o 
 -25  11   8      217.74      209.19     71.05 o 
 -23  11   8    32485.15    32410.71    312.90 o 
 -21  11   8    58727.65    58564.73    538.55 o 
 -19  11   8      838.76     1020.06     84.56 o 
 -17  11   8    75701.30    74299.94    653.96 o 
 -15  11   8    58480.98    58634.21    522.94 o 
 -13  11   8     8259.32     8245.37    115.14 o 
 -11  11   8   125928.77   126411.91    821.79 o 
  -9  11   8    41400.61    41415.06    301.71 o 
  -7  11   8    11122.41    11145.23    114.37 o 
  -5  11   8   112099.61   112895.99    799.39 o 
  -3  11   8    13552.58    14481.58    174.87 o 
  -1  11   8    29190.13    28453.34    304.18 o 
   1  11   8    73236.48    74662.43    718.22 o 
   3  11   8     7924.44     8417.84    141.37 o 
   5  11   8    24942.39    24741.65    252.60 o 
   7  11   8    35679.30    36776.97    431.47 o 
   9  11   8     3904.45     3697.87    122.75 o 
  11  11   8    13537.43    13902.44    291.51 o 
  13  11   8    14165.21    14496.44    305.54 o 
  15  11   8     1073.29     1016.29    174.44 o 
 -28  12   8    30591.24    31461.29    556.92 o 
 -26  12   8     6293.19     6550.78    199.90 o 
 -24  12   8     9170.92     8825.11    162.19 o 
 -22  12   8    40838.39    40914.59    403.38 o 
 -20  12   8     9518.84     9067.02    146.73 o 
 -18  12   8    23366.62    23262.80    251.65 o 
 -16  12   8    66254.53    65741.20    586.50 o 
 -14  12   8     9991.38     9774.99    200.33 o 
 -12  12   8    36646.55    36824.66    301.76 o 
 -10  12   8    74618.16    73437.81    492.82 o 
  -8  12   8     9396.68     8956.08     90.70 o 
  -6  12   8    53392.66    53550.24    401.09 o 
  -4  12   8    77465.08    78035.38    620.19 o 
  -2  12   8     1867.30     1868.39     71.97 o 
   0  12   8    42553.32    42893.49    437.57 o 
   2  12   8    52511.20    53580.38    535.84 o 
   4  12   8      995.68      917.96     73.39 o 
   6  12   8    35486.89    35475.57    387.24 o 
   8  12   8    28252.62    29068.83    338.11 o 
  10  12   8      360.23      257.42     92.41 o 
  12  12   8    17378.01    17465.00    458.85 o 
  14  12   8     8889.53     8941.82    318.54 o 
  16  12   8     1458.46     1251.40    189.61 o 
 -27  13   8    12529.90    12986.08    339.21 o 
 -25  13   8       46.06      -85.41    123.00 o 
 -23  13   8    26810.67    27341.48    335.62 o 
 -21  13   8    22358.74    21848.87    251.62 o 
 -19  13   8      332.64      229.07     65.25 o 
 -17  13   8    35477.80    35461.92    374.46 o 
 -15  13   8    33927.25    33177.44    326.48 o 
 -13  13   8     2819.52     2788.41     72.74 o 
 -11  13   8    38656.53    38723.05    279.43 o 
  -9  13   8    32251.56    32516.14    240.79 o 
  -7  13   8     4156.09     3959.44     76.91 o 
  -5  13   8    51573.18    51110.03    423.54 o 
  -3  13   8    21071.03    21402.79    224.88 o 
  -1  13   8     8630.71     8390.02    148.88 o 
   1  13   8    66624.12    65689.48    645.47 o 
   3  13   8    12351.39    12241.77    181.41 o 
   5  13   8     7646.01     7703.99    149.27 o 
   7  13   8    33314.72    33623.19    377.87 o 
   9  13   8     4723.62     5224.52    157.63 o 
  11  13   8    10069.14    10635.21    409.55 o 
  13  13   8    19216.95    20193.80    792.55 o 
  15  13   8      530.26      257.86    166.85 o 
 -28  14   8     6950.39     6832.10    259.51 o 
 -26  14   8     3026.22     2626.97    172.73 o 
 -24  14   8     2158.90     2025.51    212.36 o 
 -22  14   8    20617.17    20499.11    357.27 o 
 -20  14   8     2435.29     2276.05    106.67 o 
 -18  14   8     2796.29     2763.00     99.68 o 
 -16  14   8    22681.43    22426.66    246.93 o 
 -14  14   8      735.13      950.38     60.18 o 
 -12  14   8    15902.04    16113.69    168.69 o 
 -10  14   8    31367.69    31012.13    234.08 o 
  -8  14   8     1495.38     1733.43     54.34 o 
  -6  14   8    14664.20    13930.43    155.54 o 
  -4  14   8    25509.78    25337.97    258.62 o 
  -2  14   8     2200.53     2409.21     92.81 o 
   0  14   8    31660.53    31386.85    344.85 o 
   2  14   8    16818.90    16742.66    221.52 o 
   4  14   8      347.18      399.56     71.64 o 
   6  14   8    17999.46    18183.36    243.96 o 
   8  14   8    13917.13    13774.34    288.13 o 
  10  14   8      604.76      499.33    144.10 o 
  12  14   8    14911.59    14932.33    320.45 o 
  14  14   8     6775.28     6969.92    310.95 o 
 -27  15   8      662.64      331.98    124.16 o 
 -25  15   8       29.55       76.15    133.75 o 
 -23  15   8     5642.73     5952.24    216.75 o 
 -21  15   8     1606.58     1444.87    141.43 o 
 -19  15   8       41.05      126.05     79.63 o 
 -17  15   8     7058.95     7024.52    167.76 o 
 -15  15   8     6065.13     6431.90    144.91 o 
 -13  15   8      574.64      616.42     54.42 o 
 -11  15   8     7342.87     7422.23    113.37 o 
  -9  15   8    14576.93    14803.96    139.68 o 
  -7  15   8      641.01      585.56     51.32 o 
  -5  15   8     4902.46     4735.61     95.86 o 
  -3  15   8    13496.93    13383.29    187.50 o 
  -1  15   8     3070.55     2861.23    102.12 o 
   1  15   8    15981.36    15931.24    226.60 o 
   3  15   8     3318.81     3281.41    114.36 o 
   5  15   8     2045.27     1838.15     95.08 o 
   7  15   8    16125.94    16361.79    263.66 o 
   9  15   8     2029.81     1884.98    145.66 o 
  11  15   8     1725.40     1623.50    265.45 o 
  13  15   8     9320.03     8517.10    318.54 o 
 -26  16   8       58.78       97.78    118.96 o 
 -24  16   8      333.35      355.31    141.43 o 
 -22  16   8      303.49      319.16    129.35 o 
 -20  16   8     1024.19     1189.45    136.04 o 
 -18  16   8      333.16      418.24     87.89 o 
 -16  16   8     4075.96     4459.06    136.77 o 
 -14  16   8      766.88      847.95     60.58 o 
 -12  16   8       84.15      221.82     52.98 o 
 -10  16   8     3123.73     3136.42     81.19 o 
  -8  16   8       67.27      234.84     46.63 o 
  -6  16   8     3658.55     3473.64     91.79 o 
  -4  16   8     5026.17     4912.94    110.01 o 
  -2  16   8     4280.86     4362.53    118.49 o 
   0  16   8     6085.37     5873.22    134.67 o 
   2  16   8     2309.55     2145.07     97.83 o 
   4  16   8       27.42       16.39     83.56 o 
   6  16   8     3357.30     3143.04    173.11 o 
   8  16   8     1252.60     1172.75    132.93 o 
  10  16   8      104.18      126.09    125.72 o 
  12  16   8     2956.63     2639.32    212.36 o 
 -25  17   8       19.46      363.91    146.82 o 
 -23  17   8      373.27      327.87    138.20 o 
 -21  17   8      778.95      966.12    144.50 o 
 -19  17   8       12.45       81.12    123.00 o 
 -17  17   8      283.86      309.03     97.35 o 
 -15  17   8       54.80      229.34     63.19 o 
 -13  17   8        2.79      151.76     61.25 o 
 -11  17   8     1695.29     1739.73     68.91 o 
  -9  17   8       76.65      174.99     59.31 o 
  -7  17   8      985.20      900.74     64.69 o 
  -5  17   8     1234.96     1328.57     74.86 o 
  -3  17   8     1431.80     1439.79     85.32 o 
  -1  17   8       12.33      149.81     70.65 o 
   1  17   8       91.95       92.79     73.30 o 
   3  17   8     1037.09     1056.06     99.47 o 
   5  17   8       64.31       23.28    112.98 o 
   7  17   8       95.61       62.32    132.72 o 
   9  17   8      205.86      217.57    125.72 o 
  11  17   8       24.42     -159.27    159.27 o 
 -24  18   8      213.34      478.35    149.01 o 
 -22  18   8      310.91       98.15    136.04 o 
 -20  18   8      660.54      755.03    142.14 o 
 -18  18   8      395.27      619.64    212.36 o 
 -16  18   8      490.91      623.94     85.74 o 
 -14  18   8     4247.40     4054.86    117.03 o 
 -12  18   8      365.49      377.20     66.84 o 
 -10  18   8      181.67      226.28     63.71 o 
  -8  18   8     2081.09     2172.44     91.58 o 
  -6  18   8     1807.09     1727.73     81.99 o 
  -4  18   8     4192.91     4174.92    128.02 o 
  -2  18   8      582.79      614.74     81.75 o 
   0  18   8      322.78      418.90     90.61 o 
   2  18   8     6324.13     6432.53    209.35 o 
   4  18   8      146.75      283.25    125.14 o 
   6  18   8     1657.97     1577.52    142.14 o 
   8  18   8     2865.00     2753.59    165.82 o 
  10  18   8       25.42      -30.34    159.27 o 
 -21  19   8     1825.79     1808.90    165.21 o 
 -19  19   8      992.68     1028.97    314.75 o 
 -17  19   8     3067.91     3166.43    148.75 o 
 -15  19   8     4622.96     4527.93    160.12 o 
 -13  19   8      154.55      320.32     94.83 o 
 -11  19   8     5615.86     5644.80    128.70 o 
  -9  19   8     4498.23     4287.14    125.69 o 
  -7  19   8       98.52       97.31     77.88 o 
  -5  19   8    11694.97    11435.41    341.05 o 
  -3  19   8     5421.75     5407.23    158.67 o 
  -1  19   8      240.89      255.62    114.73 o 
   1  19   8     8324.35     8097.36    280.62 o 
   3  19   8     4824.55     4874.22    261.66 o 
   5  19   8     1202.02     1194.07    383.00 o 
   7  19   8     8525.76     8839.97    276.82 o 
   9  19   8     1908.71     1858.14    204.77 o 
 -20  20   8     1339.26     1360.57    120.09 o 
 -18  20   8     4746.81     4702.88    166.97 o 
 -16  20   8    11206.24    11416.71    226.64 o 
 -14  20   8     2390.14     2501.44    154.06 o 
 -12  20   8    11380.39    11903.04    236.96 o 
 -10  20   8    25186.21    25226.41    450.09 o 
  -8  20   8     5326.81     5469.09    172.83 o 
  -6  20   8     5382.64     5180.16    295.79 o 
  -4  20   8    13904.65    13672.44    294.72 o 
  -2  20   8     1252.31     1370.13    138.43 o 
   0  20   8     6800.32     6823.26    220.49 o 
   2  20   8    12596.67    12465.97    289.30 o 
   4  20   8      665.61      559.11    131.20 o 
   6  20   8     7437.54     7406.83    534.69 o 
 -19  21   8       85.37      -67.42    106.66 o 
 -17  21   8    12343.38    12328.37    235.49 o 
 -15  21   8    10769.50    10979.85    223.74 o 
 -13  21   8      378.64      342.22    118.20 o 
 -11  21   8    17328.84    17448.43    299.67 o 
  -9  21   8    15527.01    16533.15    285.35 o 
  -7  21   8     1938.39     1902.76    149.41 o 
  -5  21   8    18814.88    19181.85    370.38 o 
  -3  21   8     8321.18     8292.51    413.34 o 
  -1  21   8     1794.20     1645.30    189.61 o 
   1  21   8    17108.69    17697.66    352.99 o 
   3  21   8     5674.88     5556.08    220.49 o 
   5  21   8     3322.06     3408.27    198.49 o 
 -16  22   8    20097.22    20808.24    381.45 o 
 -14  22   8     1561.07     1410.90    166.85 o 
 -12  22   8     7601.91     7708.23    343.85 o 
 -10  22   8    25686.28    26611.93    399.03 o 
  -8  22   8     1035.41      819.93    138.43 o 
  -6  22   8    15552.86    15355.67    325.88 o 
  -4  22   8    16244.87    16111.70    336.73 o 
  -2  22   8      424.36      335.04    134.79 o 
   0  22   8    15973.90    16182.48    386.80 o 
   2  22   8    13215.12    13372.72    307.59 o 
 -13  23   8     1664.99     1408.59    135.96 o 
 -11  23   8    21090.72    21276.05    443.68 o 
  -9  23   8    10947.66    11138.96    291.56 o 
  -7  23   8     6063.90     5947.75    307.16 o 
  -5  23   8    14556.56    14781.58    580.19 o 
  -3  23   8     4949.42     4874.08    213.20 o 
  -1  23   8     7688.71     7840.42    249.65 o 
 -33   1   9      614.07      562.77    115.51 o 
 -31   1   9      191.25      168.57     91.92 o 
 -29   1   9     4762.32     4588.47    116.19 o 
 -27   1   9     1986.53     2187.96     80.97 o 
 -25   1   9     3252.45     3306.87     81.70 o 
 -23   1   9     9607.47     9619.42    123.62 o 
 -21   1   9      989.18     1030.66     55.68 o 
 -19   1   9     8450.11     8803.54     98.27 o 
 -17   1   9     5750.09     5660.57     81.23 o 
 -15   1   9     2262.39     2216.07     41.29 o 
 -13   1   9    33829.87    35075.16    229.40 o 
 -11   1   9      330.27      298.90     19.97 o 
  -9   1   9    19524.97    21483.97    247.62 o 
  -7   1   9    38371.99    38687.81    368.01 o 
  -5   1   9     1742.58     1767.81     29.49 o 
  -3   1   9    12480.21    11539.11    123.80 o 
  -1   1   9     2465.16     2894.32     56.89 o 
   1   1   9      659.19      604.32     31.15 o 
   3   1   9     9021.24     9167.12    166.26 o 
   5   1   9     2058.64     2137.10     61.83 o 
   7   1   9      640.92      618.45     33.37 o 
   9   1   9     1733.58     1783.74     57.29 o 
  11   1   9     1183.70     1080.78     85.64 o 
  13   1   9      137.81      142.89     62.80 o 
  15   1   9      790.70      856.54     84.16 o 
 -32   2   9      145.36      127.69    111.41 o 
 -30   2   9    11512.12    11697.25    199.98 o 
 -28   2   9    10074.08    10264.47    130.97 o 
 -26   2   9     4324.37     4192.00    103.16 o 
 -24   2   9    19800.36    20006.03    193.58 o 
 -22   2   9    17111.90    17210.88    160.14 o 
 -20   2   9    17055.41    17679.49    180.89 o 
 -18   2   9    38664.68    39443.57    296.94 o 
 -16   2   9     5493.13     5442.30     63.08 o 
 -14   2   9    26505.21    27157.84    190.53 o 
 -12   2   9    62203.47    59520.57    361.84 o 
 -10   2   9     1681.54     1517.91     67.74 o 
  -8   2   9    41454.58    42279.10    275.81 o 
  -6   2   9    38592.41    38325.69    310.10 o 
  -4   2   9     8828.54     9187.40     71.87 o 
  -2   2   9    25965.77    25979.86    190.76 o 
   0   2   9    14714.58    14206.57    195.59 o 
   2   2   9     8729.24     8838.94     82.41 o 
   4   2   9    25769.55    25946.51    222.16 o 
   6   2   9     3116.69     3216.50     56.84 o 
   8   2   9     1004.64     1032.31     41.76 o 
  10   2   9     7489.66     7462.18    147.54 o 
  12   2   9      323.88      266.44     48.27 o 
  14   2   9      807.42      692.52     78.04 o 
  16   2   9     4847.16     5225.54    257.86 o 
 -33   3   9      759.17      736.99    151.09 o 
 -31   3   9     8481.73     8577.06    266.19 o 
 -29   3   9    33683.05    33626.78    354.20 o 
 -27   3   9      193.51      218.97     62.66 o 
 -25   3   9    15396.08    15576.94    181.66 o 
 -23   3   9    27324.89    27962.38    247.21 o 
 -21   3   9       83.05      217.86     38.09 o 
 -19   3   9    65125.43    65921.68    445.34 o 
 -17   3   9    23954.57    24340.98    234.28 o 
 -15   3   9      803.52     1042.40     45.47 o 
 -13   3   9    98818.08    98125.90    651.46 o 
 -11   3   9    37956.01    36849.42    241.99 o 
  -9   3   9    15113.15    15090.36    122.30 o 
  -7   3   9   122391.62   122876.08    823.72 o 
  -5   3   9    19816.90    20129.89    146.49 o 
  -3   3   9    26937.46    26830.42    244.90 o 
  -1   3   9    80254.90    79510.42    562.09 o 
   1   3   9    23556.80    23416.04    220.40 o 
   3   3   9    31079.51    31904.59    259.22 o 
   5   3   9    19930.12    20281.53    167.66 o 
   7   3   9      342.87      421.52     33.61 o 
   9   3   9    15183.21    15433.62    158.16 o 
  11   3   9    15132.60    15379.70    164.02 o 
  13   3   9       63.84       38.68     74.71 o 
  15   3   9     5000.04     5408.34    171.89 o 
 -32   4   9     1759.89     1610.59    134.47 o 
 -30   4   9    21037.91    20679.22    323.29 o 
 -28   4   9    11294.79    12060.75    202.03 o 
 -26   4   9    21775.62    21701.95    232.83 o 
 -24   4   9    44926.24    45394.73    402.63 o 
 -22   4   9    20408.18    20954.99    183.84 o 
 -20   4   9    40737.03    41659.22    311.99 o 
 -18   4   9    81901.59    82972.22    550.24 o 
 -16   4   9     6808.27     6729.73     84.31 o 
 -14   4   9    78288.99    78948.41    494.93 o 
 -12   4   9   143567.78   144650.48    904.07 o 
 -10   4   9      239.62      292.53     20.77 o 
  -8   4   9    86011.94    86773.38    620.70 o 
  -6   4   9   126193.65   122826.36    748.80 o 
  -4   4   9     3191.94     3052.07     70.57 o 
  -2   4   9    47436.07    47987.39    465.70 o 
   0   4   9    66540.58    66147.42    633.38 o 
   2   4   9     4525.40     4213.60     65.51 o 
   4   4   9    67835.18    68133.13    524.66 o 
   6   4   9    12859.15    12983.14    124.04 o 
   8   4   9     1869.99     1841.77     63.77 o 
  10   4   9    37337.36    38013.96    322.59 o 
  12   4   9     7661.77     7646.64    152.87 o 
  14   4   9     1057.31     1070.96    107.14 o 
  16   4   9    14327.86    15297.41    409.55 o 
 -31   5   9    10750.45    10422.90    233.42 o 
 -29   5   9    31010.08    32223.52    792.55 o 
 -27   5   9       54.69       81.33     71.78 o 
 -25   5   9    42760.73    43171.56    390.55 o 
 -23   5   9    51463.15    52806.08    421.23 o 
 -21   5   9      138.24      155.60     41.95 o 
 -19   5   9    90668.45    93103.64    659.00 o 
 -17   5   9    41723.42    42531.62    313.10 o 
 -15   5   9     1680.52     1909.96     51.60 o 
 -13   5   9   185357.91   184860.88   1132.51 o 
 -11   5   9    42596.38    42013.20    274.56 o 
  -9   5   9    25783.09    25317.17    171.95 o 
  -7   5   9   135617.22   135559.95    876.58 o 
  -5   5   9    45193.14    43909.54    282.00 o 
  -3   5   9    30197.28    28833.66    295.20 o 
  -1   5   9    61415.91    61429.14    590.80 o 
   1   5   9    25633.13    24714.54    226.18 o 
   3   5   9    41210.46    42088.75    368.46 o 
   5   5   9    43550.48    44761.00    359.06 o 
   7   5   9     7692.52     7848.12    100.43 o 
   9   5   9    20128.97    20763.92    196.71 o 
  11   5   9    25328.28    25712.24    302.46 o 
  13   5   9     1120.07     1034.71     87.61 o 
  15   5   9    12405.11    12944.49    326.12 o 
  17   5   9    16341.86    17474.09    455.05 o 
 -32   6   9     5239.27     4926.36    225.05 o 
 -30   6   9    29151.26    29997.02    558.06 o 
 -28   6   9    10145.26    10186.11    193.71 o 
 -26   6   9    19873.34    20230.34    247.54 o 
 -24   6   9    35685.25    36424.48    313.37 o 
 -22   6   9    13713.78    14103.95    153.86 o 
 -20   6   9    39023.09    40449.27    307.36 o 
 -18   6   9    80486.05    83749.64    617.79 o 
 -16   6   9    19098.40    19349.82    135.33 o 
 -14   6   9    24392.78    25132.70    191.38 o 
 -12   6   9   122655.40   120775.87    795.48 o 
 -10   6   9     3082.96     3401.76     85.19 o 
  -8   6   9    32921.86    33718.46    234.59 o 
  -6   6   9    89418.19    91126.73    598.66 o 
  -4   6   9       53.35      124.49     40.38 o 
  -2   6   9    52982.86    52363.52    376.94 o 
   0   6   9    82233.62    82187.49    627.59 o 
   2   6   9      166.66      117.49     36.42 o 
   4   6   9    69048.16    70710.49    599.41 o 
   6   6   9    30832.78    31588.90    336.01 o 
   8   6   9     1502.52     1505.64     61.77 o 
  10   6   9    46485.18    47182.40    737.82 o 
  12   6   9    17264.00    17732.41    239.20 o 
  14   6   9     1401.88     1293.26    129.00 o 
  16   6   9    22605.70    24186.14    553.65 o 
 -31   7   9    17511.49    17741.11    361.47 o 
 -29   7   9    21813.86    22454.01    362.20 o 
 -27   7   9     3229.84     3100.76    116.58 o 
 -25   7   9    34380.64    35722.50    339.38 o 
 -23   7   9    16357.85    16443.65    175.34 o 
 -21   7   9      534.58      609.49     52.43 o 
 -19   7   9    37951.43    39958.26    320.57 o 
 -17   7   9    14128.30    14642.86    144.33 o 
 -15   7   9     2042.88     2116.97     67.56 o 
 -13   7   9    53711.10    55307.66    355.21 o 
 -11   7   9    29222.85    30137.43    249.50 o 
  -9   7   9     8412.39     8791.61    147.21 o 
  -7   7   9    93364.07    93235.79    657.34 o 
  -5   7   9    38082.46    38719.67    291.05 o 
  -3   7   9     6812.56     6610.89     75.04 o 
  -1   7   9    76595.86    76475.74    644.75 o 
   1   7   9    28463.50    28899.91    264.14 o 
   3   7   9    40478.39    40267.27    359.00 o 
   5   7   9    73302.75    72595.91    697.55 o 
   7   7   9     6504.62     6416.40    125.94 o 
   9   7   9    18806.37    18496.05    235.39 o 
  11   7   9    43342.25    44513.43    472.02 o 
  13   7   9     1353.62     1281.35    102.23 o 
  15   7   9    12490.77    12483.97    284.27 o 
  17   7   9    15362.28    16594.31    432.30 o 
 -32   8   9     3042.50     2976.61    155.88 o 
 -30   8   9    17520.64    17540.11    309.67 o 
 -28   8   9     5320.18     5420.08    185.65 o 
 -26   8   9    11878.97    12258.68    175.81 o 
 -24   8   9    28876.59    29344.43    291.17 o 
 -22   8   9     6394.55     6585.02    108.68 o 
 -20   8   9     7057.93     7645.40    116.56 o 
 -18   8   9    29308.18    30261.81    253.41 o 
 -16   8   9     6261.54     6090.41     77.42 o 
 -14   8   9    15141.79    15583.89    130.56 o 
 -12   8   9    46779.52    47869.21    301.85 o 
 -10   8   9     2529.17     2565.16     38.65 o 
  -8   8   9    25828.01    25947.63    167.07 o 
  -6   8   9    52670.44    52062.38    316.43 o 
  -4   8   9     7808.56     7628.12     80.02 o 
  -2   8   9    23093.95    23171.59    218.93 o 
   0   8   9    41964.97    42011.05    412.68 o 
   2   8   9      193.49      202.98     48.86 o 
   4   8   9    41476.49    41638.11    422.37 o 
   6   8   9    24436.52    24669.96    291.19 o 
   8   8   9      554.93      494.37     68.17 o 
  10   8   9    26009.46    25926.99    307.08 o 
  12   8   9    12554.31    12787.75    199.42 o 
  14   8   9     1511.40     1336.43    138.43 o 
  16   8   9    14075.17    14121.85    394.38 o 
 -31   9   9     4801.28     4512.66    191.32 o 
 -29   9   9     6538.63     6818.60    327.05 o 
 -27   9   9        2.42       97.26    106.43 o 
 -25   9   9    14536.57    14741.53    188.97 o 
 -23   9   9     9216.35     9452.45    144.32 o 
 -21   9   9     1398.52     1574.60     68.77 o 
 -19   9   9    18131.05    18205.61    189.98 o 
 -17   9   9    14860.26    15243.72    164.77 o 
 -15   9   9     4070.74     4152.30     60.60 o 
 -13   9   9    46613.39    47353.56    309.03 o 
 -11   9   9    11500.24    11564.80     96.66 o 
  -9   9   9    13909.63    13874.43    109.68 o 
  -7   9   9    24352.71    25035.54    174.85 o 
  -5   9   9    10620.60    10996.72    105.84 o 
  -3   9   9     9516.46     9268.53    113.78 o 
  -1   9   9    33682.25    33784.78    310.16 o 
   1   9   9     5525.38     5455.86    104.86 o 
   3   9   9     4102.62     4179.65    100.35 o 
   5   9   9    20795.99    20738.88    246.03 o 
   7   9   9     1710.99     1792.63     85.64 o 
   9   9   9     6025.38     6170.15    137.49 o 
  11   9   9     8864.20     8659.03    190.01 o 
  13   9   9     1248.45     1226.08    131.20 o 
  15   9   9     3705.54     3772.66    196.80 o 
 -30  10   9     4257.14     4404.79    248.09 o 
 -28  10   9     1280.17     1226.06    124.35 o 
 -26  10   9     1024.57     1195.93     83.39 o 
 -24  10   9     9121.30     9426.12    150.44 o 
 -22  10   9       75.14      125.35     61.54 o 
 -20  10   9      925.60     1008.95     71.64 o 
 -18  10   9     9332.26     9658.52    129.79 o 
 -16  10   9      145.69      302.44     47.05 o 
 -14  10   9    16343.06    15998.33    121.25 o 
 -12  10   9    16836.49    16801.42    131.55 o 
 -10  10   9       72.74      154.23     29.07 o 
  -8  10   9    23804.71    23942.56    184.16 o 
  -6  10   9    13611.27    13797.17    127.71 o 
  -4  10   9     2058.43     2271.57     62.60 o 
  -2  10   9    10251.14     9954.03    163.47 o 
   0  10   9     8817.58     8484.14    129.08 o 
   2  10   9       85.27      117.95     53.33 o 
   4  10   9     4091.97     4011.62    152.16 o 
   6  10   9     2427.52     2546.60    100.11 o 
   8  10   9     1341.04     1261.08     80.91 o 
  10  10   9     1792.75     1733.47    106.19 o 
  12  10   9     2394.68     2307.57    143.93 o 
  14  10   9      204.62      136.84    125.14 o 
 -29  11   9      109.75       96.81    119.32 o 
 -27  11   9        3.90       13.44     94.44 o 
 -25  11   9     2027.13     2197.51     92.42 o 
 -23  11   9      218.93      253.59     88.19 o 
 -21  11   9      848.40     1030.81     77.47 o 
 -19  11   9       56.72      223.69     66.83 o 
 -17  11   9     3768.82     3619.78     88.56 o 
 -15  11   9     3405.53     3689.01     69.78 o 
 -13  11   9     1290.25     1586.50     57.85 o 
 -11  11   9     2701.94     3091.03     57.60 o 
  -9  11   9     3389.46     3456.49     58.41 o 
  -7  11   9     5630.40     5634.90     70.38 o 
  -5  11   9      600.61      791.20     62.34 o 
  -3  11   9      335.35      332.75     54.32 o 
  -1  11   9     4329.57     4116.35     96.86 o 
   1  11   9      535.65      636.41     60.44 o 
   3  11   9      166.14      234.93     58.38 o 
   5  11   9     1308.63     1232.68     77.88 o 
   7  11   9     1613.65     1646.61     87.54 o 
   9  11   9      147.72      113.64     88.67 o 
  11  11   9       81.22       62.97    110.79 o 
  13  11   9        1.20       24.24    231.32 o 
  15  11   9        8.74     -121.35    151.68 o 
 -28  12   9       95.87      127.30    116.76 o 
 -26  12   9      311.25      317.28     96.81 o 
 -24  12   9     2075.15     2095.14     90.42 o 
 -22  12   9      182.09      197.70     74.01 o 
 -20  12   9     2205.10     2062.30     95.19 o 
 -18  12   9       95.65      163.61     64.30 o 
 -16  12   9       58.56      151.20     53.68 o 
 -14  12   9      692.50      684.46     40.25 o 
 -12  12   9     1001.89     1009.24     40.36 o 
 -10  12   9      769.88      796.23     38.67 o 
  -8  12   9     1972.73     1868.79     62.09 o 
  -6  12   9     5187.91     5312.78    113.90 o 
  -4  12   9      486.50      529.21     50.38 o 
  -2  12   9       46.49       76.62     52.02 o 
   0  12   9     8196.56     8335.74    137.96 o 
   2  12   9     2123.96     2194.97     95.24 o 
   4  12   9     1091.61     1110.55     75.80 o 
   6  12   9      705.16      759.06     77.88 o 
   8  12   9      619.07      665.15     79.61 o 
  10  12   9     4671.52     5212.89    194.97 o 
  12  12   9     1604.25     1756.46    143.93 o 
  14  12   9        8.22        7.58    151.68 o 
 -29  13   9     4055.99     4032.29    190.91 o 
 -27  13   9      970.37      955.76    135.89 o 
 -25  13   9     2161.56     2099.47    142.31 o 
 -23  13   9     1226.97     1180.56     89.06 o 
 -21  13   9       11.51       33.58     77.39 o 
 -19  13   9     9668.87     9864.72    170.99 o 
 -17  13   9      300.49      312.75     68.46 o 
 -15  13   9      202.79      309.49     50.03 o 
 -13  13   9     4978.72     5328.89     80.71 o 
 -11  13   9     4928.04     4936.69     71.85 o 
  -9  13   9      740.63      778.03     40.39 o 
  -7  13   9     9779.29     9913.95    113.39 o 
  -5  13   9     9302.13     9298.70    118.55 o 
  -3  13   9      432.78      421.23     70.15 o 
  -1  13   9     7054.82     7194.90    130.82 o 
   1  13   9    13156.98    13664.67    220.03 o 
   3  13   9     1841.38     1744.23     84.38 o 
   5  13   9     3756.74     3849.49    120.30 o 
   7  13   9     1627.04     1632.57     92.11 o 
   9  13   9     1606.96     1561.88    131.20 o 
  11  13   9     4809.12     5000.36    212.36 o 
  13  13   9      417.63      283.50    147.89 o 
 -28  14   9     2536.46     2376.60    150.66 o 
 -26  14   9     4043.11     3965.61    180.17 o 
 -24  14   9     5420.14     5116.59    159.11 o 
 -22  14   9     3289.88     3452.77    133.56 o 
 -20  14   9    13315.48    13264.99    206.96 o 
 -18  14   9    15873.36    15723.67    221.23 o 
 -16  14   9      544.18      575.67     57.30 o 
 -14  14   9     7934.14     8287.50    118.86 o 
 -12  14   9    28094.62    28266.25    208.93 o 
 -10  14   9      356.95      472.30     41.24 o 
  -8  14   9     9225.31     8997.06     97.72 o 
  -6  14   9    31056.22    30415.58    274.53 o 
  -4  14   9       86.55      148.00     58.60 o 
  -2  14   9    16559.36    16423.24    243.02 o 
   0  14   9    20004.53    19935.91    245.66 o 
   2  14   9      160.65      203.68     68.17 o 
   4  14   9    17944.32    17915.24    236.28 o 
   6  14   9    12433.02    12930.43    199.96 o 
   8  14   9      602.27      584.82    118.45 o 
  10  14   9     8809.48     8777.27    240.45 o 
  12  14   9     1548.69     1555.52    151.13 o 
 -27  15   9      783.15      786.40    129.58 o 
 -25  15   9    11929.35    12085.76    255.66 o 
 -23  15   9    15857.40    15581.69    326.61 o 
 -21  15   9      189.26      159.77     86.72 o 
 -19  15   9    41917.81    41645.77    453.84 o 
 -17  15   9    19552.07    20162.44    208.43 o 
 -15  15   9     1567.94     1676.46     68.34 o 
 -13  15   9    47005.30    46950.40    372.31 o 
 -11  15   9    12973.38    12882.41    122.28 o 
  -9  15   9     7774.78     7721.70     93.02 o 
  -7  15   9    39978.16    39305.62    344.31 o 
  -5  15   9     8813.47     8653.43    133.08 o 
  -3  15   9    20306.11    19643.05    241.72 o 
  -1  15   9    26778.03    26582.11    305.45 o 
   1  15   9     6217.29     6216.62    135.01 o 
   3  15   9     9953.98     9723.13    169.29 o 
   5  15   9    14281.73    13889.25    235.82 o 
   7  15   9     1487.84     1558.21    166.85 o 
   9  15   9     7680.71     7957.49    235.01 o 
  11  15   9    10503.71    10784.97    267.87 o 
 -26  16   9     3650.73     3481.82    174.71 o 
 -24  16   9    27000.56    27005.65    578.76 o 
 -22  16   9    10362.50    10344.79    420.93 o 
 -20  16   9    12828.51    12506.79    238.37 o 
 -18  16   9    45401.46    46523.57    401.27 o 
 -16  16   9     3730.27     3711.75    171.74 o 
 -14  16   9    24255.61    24023.03    234.60 o 
 -12  16   9    47906.00    48401.73    384.30 o 
 -10  16   9      514.82      547.34     50.67 o 
  -8  16   9    35081.37    34725.25    268.80 o 
  -6  16   9    37576.74    37869.62    366.72 o 
  -4  16   9     1548.92     1326.86     80.29 o 
  -2  16   9    36473.84    35830.97    389.78 o 
   0  16   9    20332.14    20456.33    258.40 o 
   2  16   9     2113.12     1758.34     93.95 o 
   4  16   9    24753.07    25320.89    349.38 o 
   6  16   9     8411.18     7871.32    303.37 o 
   8  16   9     1826.96     1854.91    364.04 o 
  10  16   9    14705.92    15244.20    320.45 o 
 -25  17   9    19126.90    19177.71    696.51 o 
 -23  17   9    23085.70    23506.91    372.52 o 
 -21  17   9      191.38       24.85    125.26 o 
 -19  17   9    38357.96    39226.02    422.18 o 
 -17  17   9    31454.48    31359.21    294.39 o 
 -15  17   9     1444.83     1018.30     70.68 o 
 -13  17   9    38784.50    39248.67    328.07 o 
 -11  17   9    25342.26    24795.41    228.67 o 
  -9  17   9     5561.79     5372.42    105.25 o 
  -7  17   9    39814.40    39258.96    354.44 o 
  -5  17   9     6420.58     6406.08    136.63 o 
  -3  17   9    16883.20    16258.15    222.58 o 
  -1  17   9    46014.21    45835.33    506.84 o 
   1  17   9     1887.70     1774.01     95.23 o 
   3  17   9    15797.91    15248.94    253.48 o 
   5  17   9    26930.12    27013.54    447.04 o 
   7  17   9      892.72      904.90    166.85 o 
   9  17   9     9324.84     9305.65    299.58 o 
 -24  18   9    25568.12    26171.14    405.06 o 
 -22  18   9     2166.30     1965.94    168.36 o 
 -20  18   9    12321.91    12162.20    246.00 o 
 -18  18   9    38427.46    38772.07    477.28 o 
 -16  18   9     2449.77     2587.09    110.78 o 
 -14  18   9    29558.44    29963.52    269.56 o 
 -12  18   9    34688.63    34795.04    300.85 o 
 -10  18   9      832.19      882.39     65.75 o 
  -8  18   9    34798.51    34825.07    311.50 o 
  -6  18   9    22534.98    22909.14    282.92 o 
  -4  18   9      406.33      276.43     75.53 o 
  -2  18   9    41788.69    41615.84    450.00 o 
   0  18   9    18967.35    18526.24    284.35 o 
   2  18   9      993.69     1036.32    123.43 o 
   4  18   9    17399.06    17201.58    336.73 o 
   6  18   9     9890.18    10188.82    258.70 o 
   8  18   9     2149.78     1986.06    158.29 o 
 -21  19   9      807.96      680.44    108.81 o 
 -19  19   9    17169.25    16909.42    274.42 o 
 -17  19   9    27017.14    27757.05    673.64 o 
 -15  19   9     2681.41     2603.38    146.69 o 
 -13  19   9    26900.85    26488.12    289.88 o 
 -11  19   9    15283.05    15751.40    205.80 o 
  -9  19   9     3345.65     2849.20    108.21 o 
  -7  19   9    24246.04    23922.09    290.74 o 
  -5  19   9     6166.09     5991.87    216.38 o 
  -3  19   9     5063.47     4922.31    155.52 o 
  -1  19   9    21337.21    20748.43    371.28 o 
   1  19   9     1048.52     1135.35    134.55 o 
   3  19   9     3404.73     3555.11    401.96 o 
   5  19   9    13071.32    13267.61    300.64 o 
   7  19   9      939.01     1052.39    143.93 o 
 -20  20   9     3729.19     3640.05    155.45 o 
 -18  20   9    11144.29    11513.41    206.73 o 
 -16  20   9      873.13      938.02    101.68 o 
 -14  20   9     9395.29     8858.15    237.55 o 
 -12  20   9     9109.51     9229.93    182.81 o 
 -10  20   9      517.48      436.21    103.68 o 
  -8  20   9    14686.34    14813.84    549.86 o 
  -6  20   9     9881.74     9754.79    247.80 o 
  -4  20   9      396.91      410.37    117.85 o 
  -2  20   9    13620.76    13338.87   1031.46 o 
   0  20   9    10242.22    10095.61    256.76 o 
   2  20   9        7.61      -59.03    132.72 o 
   4  20   9     4906.49     4830.04    360.25 o 
   6  20   9     7057.64     7162.60    273.03 o 
 -19  21   9     1032.61     1125.02    106.74 o 
 -17  21   9     2547.94     2539.99    122.89 o 
 -15  21   9      892.18      848.38    103.22 o 
 -13  21   9     1550.68     1598.08    129.28 o 
 -11  21   9     3217.10     3308.13    154.83 o 
  -9  21   9       76.04      263.30    117.85 o 
  -7  21   9     3463.09     3369.19    181.39 o 
  -5  21   9     1650.35     1619.73    140.09 o 
  -3  21   9       87.35       70.84    121.89 o 
  -1  21   9     9627.57    10408.79    409.55 o 
   1  21   9     1174.50     1021.64    134.55 o 
   3  21   9      449.75      476.44    129.00 o 
 -16  22   9        2.50      120.73    100.71 o 
 -14  22   9      349.03      437.36    116.78 o 
 -12  22   9       49.21        7.73    106.61 o 
 -10  22   9      329.51      519.52    134.55 o 
  -8  22   9      251.05      130.15    129.00 o 
  -6  22   9      143.00       -5.97    121.89 o 
  -4  22   9     1077.70     1039.04    136.07 o 
  -2  22   9      634.89      686.53    140.31 o 
   0  22   9     1459.64     1515.61    148.71 o 
 -13  23   9      277.35      287.36    118.51 o 
 -11  23   9      310.24      324.34    140.31 o 
  -9  23   9        6.69       61.27    132.93 o 
  -7  23   9     1021.69      904.96    143.11 o 
  -5  23   9      295.63      124.32    132.93 o 
  -3  23   9        1.30       30.64    129.00 o 
 -32   0  10    15941.69    17117.63    546.07 o 
 -30   0  10     7442.14     7705.59    371.63 o 
 -28   0  10    22146.14    21948.71    362.87 o 
 -26   0  10    45135.00    45297.42    594.91 o 
 -24   0  10     5935.15     6123.03    172.80 o 
 -22   0  10    40719.34    41632.12    543.34 o 
 -20   0  10    80775.20    82042.91   1034.04 o 
 -18   0  10      604.79      778.03     95.42 o 
 -16   0  10    34580.44    37623.36    445.02 o 
 -14   0  10   175713.36   177241.69   1660.05 o 
 -12   0  10       68.22      298.18     92.49 o 
 -10   0  10    57325.13    56788.73    859.22 o 
  -8   0  10    92676.25    89739.48   1319.59 o 
  -6   0  10       21.11       17.71     28.64 o 
  -4   0  10    75448.98    74262.13    581.05 o 
  -2   0  10    39282.40    38028.60    382.22 o 
   0   0  10       27.27      163.16     55.86 o 
   2   0  10    76323.55    77635.88    842.13 o 
   4   0  10    41558.08    41327.65    478.65 o 
   6   0  10      136.92      307.70     79.68 o 
   8   0  10    54038.96    54748.19    826.45 o 
  10   0  10    19802.88    20575.53    289.80 o 
  12   0  10     4278.53     4034.82    273.03 o 
  14   0  10    24534.22    25551.30    667.41 o 
 -31   1  10    19145.85    19254.62    394.14 o 
 -29   1  10       30.52       37.60    103.57 o 
 -27   1  10    46637.72    46791.20    528.22 o 
 -25   1  10    22520.30    22450.14    251.56 o 
 -23   1  10      512.40      612.41     55.04 o 
 -21   1  10    88818.72    90210.53    699.61 o 
 -19   1  10    19368.41    19756.99    260.97 o 
 -17   1  10     3045.44     3423.80     59.70 o 
 -15   1  10    83552.80    86845.84    685.31 o 
 -13   1  10    57699.07    57638.33    341.35 o 
 -11   1  10    26536.77    26361.39    213.58 o 
  -9   1  10    98692.80   100163.24   1036.97 o 
  -7   1  10    67769.66    66647.38    497.67 o 
  -5   1  10    30487.26    30014.55    169.67 o 
  -3   1  10    60503.23    59981.35    390.08 o 
  -1   1  10    25227.48    24308.76    182.89 o 
   1   1  10    33439.19    33557.82    259.73 o 
   3   1  10    88627.13    87567.53    668.68 o 
   5   1  10     7573.21     7461.39    102.08 o 
   7   1  10    19575.93    19389.40    194.46 o 
   9   1  10    61058.71    61605.02    648.96 o 
  11   1  10      223.90      230.43     85.91 o 
  13   1  10    13722.68    13953.33    367.84 o 
  15   1  10    21058.84    21519.63    542.27 o 
 -32   2  10    14733.11    14356.48    340.51 o 
 -30   2  10     5632.79     5665.44    225.05 o 
 -28   2  10    13528.74    13328.71    259.76 o 
 -26   2  10    27569.22    28743.39    316.62 o 
 -24   2  10     2158.09     2283.94     86.33 o 
 -22   2  10    26318.89    26645.61    243.54 o 
 -20   2  10    45891.55    46844.81    384.55 o 
 -18   2  10     2011.47     1953.08     67.89 o 
 -16   2  10    30499.57    30379.43    293.39 o 
 -14   2  10    92354.36    94791.94    592.40 o 
 -12   2  10     2346.17     2106.12     36.19 o 
 -10   2  10    55670.04    55856.23    394.20 o 
  -8   2  10    90332.05    88744.66    646.87 o 
  -6   2  10     1177.85      930.58     25.16 o 
  -4   2  10    65706.51    65157.88    414.15 o 
  -2   2  10    43014.98    43790.67    306.94 o 
   0   2  10       50.99       81.57     33.34 o 
   2   2  10   102017.39   100383.50    802.15 o 
   4   2  10    27827.59    27176.68    238.33 o 
   6   2  10      492.16      544.31     37.24 o 
   8   2  10    47562.27    48039.06    363.08 o 
  10   2  10    14512.45    15291.69    317.46 o 
  12   2  10     3818.42     3791.34    195.69 o 
  14   2  10    11217.55    11569.17    302.97 o 
 -33   3  10     7529.54     7151.19    260.06 o 
 -31   3  10     9287.93     9512.20    278.71 o 
 -29   3  10        2.97       74.24    100.52 o 
 -27   3  10    27264.84    26813.85    384.17 o 
 -25   3  10    26637.08    27015.01    335.52 o 
 -23   3  10      142.46      221.16     50.13 o 
 -21   3  10    40410.16    41530.57    323.23 o 
 -19   3  10    12875.61    13148.14    139.90 o 
 -17   3  10     8698.97     8793.88    104.72 o 
 -15   3  10    72453.84    73670.46    588.57 o 
 -13   3  10    51675.73    50560.94    351.91 o 
 -11   3  10    17745.14    16692.03    152.15 o 
  -9   3  10    72524.11    72202.94    464.89 o 
  -7   3  10    17896.81    17171.71    146.89 o 
  -5   3  10    29339.41    30049.43    228.89 o 
  -3   3  10    64926.53    64990.19    505.52 o 
  -1   3  10    13176.87    12974.22    121.73 o 
   1   3  10    11248.33    11347.74    235.16 o 
   3   3  10    28478.21    29002.52    250.60 o 
   5   3  10     2674.99     2752.48     56.08 o 
   7   3  10     9752.61     9933.19    111.89 o 
   9   3  10    14516.51    14690.24    186.62 o 
  11   3  10       20.76      -70.86     70.86 o 
  13   3  10     3692.61     3511.26    201.05 o 
  15   3  10     4451.89     4838.74    333.71 o 
 -32   4  10     3823.05     3615.88    420.93 o 
 -30   4  10     5503.59     5344.76    232.13 o 
 -28   4  10      132.49      318.53    100.52 o 
 -26   4  10    17485.79    18210.06    260.53 o 
 -24   4  10     8677.73     8771.12    147.69 o 
 -22   4  10     4897.94     5093.46    100.12 o 
 -20   4  10    22601.55    22881.61    211.77 o 
 -18   4  10     2340.56     2391.32     60.27 o 
 -16   4  10    28685.35    28332.07    208.54 o 
 -14   4  10    44629.82    44021.74    277.31 o 
 -12   4  10      252.52      443.63     48.73 o 
 -10   4  10    53801.71    55788.21    506.75 o 
  -8   4  10    37916.20    35743.88    274.47 o 
  -6   4  10     8381.32     8384.57     82.97 o 
  -4   4  10    42308.10    43157.37    375.54 o 
  -2   4  10    12825.27    11971.79    152.63 o 
   0   4  10     5263.19     5311.53     90.51 o 
   2   4  10    12275.69    12803.27    161.89 o 
   4   4  10     8343.92     8482.75    100.39 o 
   6   4  10     2384.06     2491.56     75.15 o 
   8   4  10     6921.36     6974.23    128.51 o 
  10   4  10     1432.69     1394.50     96.59 o 
  12   4  10      175.41       62.72     83.79 o 
  14   4  10     1888.07     1779.25    165.99 o 
 -33   5  10      803.41      572.16    158.14 o 
 -31   5  10     2716.64     2598.25    154.48 o 
 -29   5  10     1531.34     1624.13    120.77 o 
 -27   5  10      262.33      230.73     73.22 o 
 -25   5  10     6868.26     7119.71    140.69 o 
 -23   5  10       36.65      157.56     59.97 o 
 -21   5  10     1819.13     1724.78     66.11 o 
 -19   5  10     7489.65     7473.77    105.52 o 
 -17   5  10      902.59     1102.85     43.39 o 
 -15   5  10     9008.67     8913.99     89.94 o 
 -13   5  10     1744.65     1868.97     46.94 o 
 -11   5  10      790.64      906.56     31.16 o 
  -9   5  10    21441.61    21059.41    147.84 o 
  -7   5  10       31.98      101.09     22.20 o 
  -5   5  10     3745.45     3642.20     94.11 o 
  -3   5  10     1090.85     1158.11     51.87 o 
  -1   5  10     6282.67     6272.70     86.88 o 
   1   5  10    10580.22    10359.87    164.66 o 
   3   5  10     4898.81     4968.60    116.31 o 
   5   5  10        3.10      -18.43     40.93 o 
   7   5  10     1856.12     1868.85     83.46 o 
   9   5  10      163.71      223.77     65.96 o 
  11   5  10       68.51       41.73     85.53 o 
  13   5  10      432.31      321.51    136.67 o 
  15   5  10       48.19     -197.19    197.19 o 
 -32   6  10      825.57      858.05    146.82 o 
 -30   6  10       28.89      123.13    108.77 o 
 -28   6  10     1066.61     1135.44     87.79 o 
 -26   6  10      112.35        9.47     63.77 o 
 -24   6  10      294.90      420.17     70.74 o 
 -22   6  10      125.48      140.53     60.94 o 
 -20   6  10      129.15      220.52     50.08 o 
 -18   6  10     1724.12     1724.31    107.97 o 
 -16   6  10       72.09      193.31     32.79 o 
 -14   6  10     5536.01     5511.78     86.36 o 
 -12   6  10     2961.93     2911.30     48.96 o 
 -10   6  10     3708.03     3520.93     56.80 o 
  -8   6  10      187.08      318.16     31.14 o 
  -6   6  10      390.88      346.60     27.67 o 
  -4   6  10      495.48      609.19     74.05 o 
  -2   6  10       95.57      253.89     44.24 o 
   0   6  10     2518.99     2617.57     83.30 o 
   2   6  10       42.48      221.15     37.67 o 
   4   6  10      225.18      200.24     44.58 o 
   6   6  10      560.47      529.18     60.44 o 
   8   6  10      487.03      520.61     68.65 o 
  10   6  10     1381.23     1457.08    101.16 o 
  12   6  10        3.89      -10.54     90.09 o 
  14   6  10      208.64      -53.09    189.61 o 
 -31   7  10     2506.59     2342.19    142.48 o 
 -29   7  10      214.31      327.58    108.77 o 
 -27   7  10     6045.74     6273.07    144.01 o 
 -25   7  10      656.97      634.40     69.06 o 
 -23   7  10      221.95      273.25     59.42 o 
 -21   7  10    15330.49    15820.90    180.44 o 
 -19   7  10     1393.48     1645.53    120.51 o 
 -17   7  10       35.61       44.74     33.68 o 
 -15   7  10     9713.33     9740.56    122.41 o 
 -13   7  10     3139.19     3095.48     59.53 o 
 -11   7  10    14457.89    13904.20    126.14 o 
  -9   7  10    12055.37    11896.01    203.24 o 
  -7   7  10    14426.30    14202.23    220.45 o 
  -5   7  10     9317.47     9123.02    143.02 o 
  -3   7  10    11400.49    11694.65    176.36 o 
  -1   7  10     8139.14     8309.19    111.27 o 
   1   7  10     6324.01     6295.16     90.04 o 
   3   7  10    13103.19    12969.33    223.71 o 
   5   7  10      946.76      815.69     62.88 o 
   7   7  10      147.02      221.92     62.31 o 
   9   7  10     8489.78     8669.58    153.53 o 
  11   7  10       35.76      104.58     89.13 o 
  13   7  10     1187.99     1402.64    185.81 o 
  15   7  10     2739.81     2821.34    273.03 o 
 -32   8  10     8082.37     7911.00    220.68 o 
 -30   8  10     6356.10     6540.18    203.47 o 
 -28   8  10     6293.58     6324.22    166.99 o 
 -26   8  10    11556.05    11313.80    164.53 o 
 -24   8  10     2809.52     2976.35     98.44 o 
 -22   8  10    12652.01    12857.56    164.84 o 
 -20   8  10    51269.91    51550.21    436.41 o 
 -18   8  10     1256.26     1168.46     55.95 o 
 -16   8  10     1046.29     1231.56     65.01 o 
 -14   8  10    37286.77    37261.99    311.43 o 
 -12   8  10      558.57      655.48     37.22 o 
 -10   8  10    33475.07    33038.82    255.83 o 
  -8   8  10    32169.41    32854.07    254.33 o 
  -6   8  10     1127.97     1082.55     41.63 o 
  -4   8  10    39311.97    38674.45    470.71 o 
  -2   8  10    20566.58    20842.71    199.79 o 
   0   8  10       36.82       27.36     38.82 o 
   2   8  10    43970.38    45307.64    448.31 o 
   4   8  10     4268.30     4202.75    133.55 o 
   6   8  10      175.05      177.11     60.97 o 
   8   8  10    18756.52    19619.40    280.24 o 
  10   8  10     3589.70     3773.29    144.90 o 
  12   8  10     2965.55     2777.95    134.70 o 
  14   8  10     4930.79     5081.44    326.12 o 
 -31   9  10    12519.47    12226.21    259.01 o 
 -29   9  10     1067.90     1115.55    122.59 o 
 -27   9  10    25083.61    25327.64    295.78 o 
 -25   9  10    21241.72    21693.04    240.36 o 
 -23   9  10      958.14      825.31     68.14 o 
 -21   9  10    45246.00    45049.87    429.62 o 
 -19   9  10    19409.66    20256.85    195.08 o 
 -17   9  10     3331.44     3453.35     81.77 o 
 -15   9  10    60069.85    60632.16    486.09 o 
 -13   9  10    27419.82    27224.75    275.28 o 
 -11   9  10    33950.23    32967.28    258.44 o 
  -9   9  10    52289.07    52676.17    389.91 o 
  -7   9  10    12327.09    12481.25    123.20 o 
  -5   9  10    55865.64    56214.20    412.01 o 
  -3   9  10    64716.96    64524.81    758.99 o 
  -1   9  10     7062.92     6782.14    106.71 o 
   1   9  10    31949.85    31992.37    347.02 o 
   3   9  10    33297.11    34148.38    417.08 o 
   5   9  10      201.99      123.35     60.97 o 
   7   9  10    12378.13    12363.58    181.48 o 
   9   9  10    20875.34    22060.68    273.30 o 
  11   9  10      332.11      220.03     97.44 o 
  13   9  10     7408.52     7569.07    364.04 o 
 -30  10  10    10977.19    11004.75    250.67 o 
 -28  10  10     4505.74     4064.16    156.84 o 
 -26  10  10    42577.72    44053.02    443.15 o 
 -24  10  10    13211.61    12964.36    174.20 o 
 -22  10  10    19408.18    18619.20    226.87 o 
 -20  10  10    84870.59    84552.43    747.03 o 
 -18  10  10     7411.87     7403.16     95.29 o 
 -16  10  10    48903.29    48687.96    341.52 o 
 -14  10  10   129550.84   129767.82   1028.72 o 
 -12  10  10      128.52      226.31     27.97 o 
 -10  10  10    66098.27    66643.89    423.33 o 
  -8  10  10    76492.09    75888.40    478.79 o 
  -6  10  10     3028.68     2941.34     89.82 o 
  -4  10  10    81367.91    81964.37    697.01 o 
  -2  10  10    32049.91    32180.23    445.16 o 
   0  10  10     4807.64     4318.81     95.88 o 
   2  10  10    52297.07    53072.03    524.11 o 
   4  10  10    12031.48    12022.50    171.40 o 
   6  10  10     5004.90     4814.21    118.34 o 
   8  10  10    30470.68    31105.53    351.09 o 
  10  10  10     8551.78     8767.20    309.22 o 
  12  10  10     2194.20     2126.91    145.62 o 
  14  10  10    10965.15    11368.77    439.89 o 
 -29  11  10        0.38     -111.28    111.28 o 
 -27  11  10    28317.43    28921.13    421.46 o 
 -25  11  10    25448.47    25565.85    293.70 o 
 -23  11  10     1114.17      916.81     74.32 o 
 -21  11  10    68564.28    69019.38    626.31 o 
 -19  11  10    37645.03    37440.15    299.85 o 
 -17  11  10     5746.33     5317.67     83.35 o 
 -15  11  10    86204.73    87679.55    589.21 o 
 -13  11  10    41665.21    41983.29    307.59 o 
 -11  11  10    25008.57    24862.96    179.32 o 
  -9  11  10   104400.49   103867.12    648.31 o 
  -7  11  10    22664.92    22667.98    174.94 o 
  -5  11  10    28927.84    29251.08    255.92 o 
  -3  11  10    79526.62    80352.70   1002.11 o 
  -1  11  10     9617.47     9557.21    143.40 o 
   1  11  10    22374.29    22311.06    256.21 o 
   3  11  10    34504.66    35258.14    374.53 o 
   5  11  10      867.33      845.33     74.63 o 
   7  11  10    18718.64    18852.05    243.95 o 
   9  11  10    20772.58    21501.11    315.60 o 
  11  11  10      105.85      -95.32    114.73 o 
  13  11  10     8805.96     8774.96    394.38 o 
 -30  12  10     3001.96     2863.47    158.48 o 
 -28  12  10     8782.60     8590.70    197.45 o 
 -26  12  10    30300.64    30691.46    479.47 o 
 -24  12  10     3534.05     3263.42    121.05 o 
 -22  12  10    20625.66    20841.83    249.83 o 
 -20  12  10    46671.27    46748.49    407.68 o 
 -18  12  10     1766.17     1893.86     63.46 o 
 -16  12  10    33995.49    33877.96    274.07 o 
 -14  12  10    58520.70    59275.65    387.09 o 
 -12  12  10     4896.08     4653.31     78.19 o 
 -10  12  10    54386.31    54064.18    354.42 o 
  -8  12  10    57225.68    56992.82    372.50 o 
  -6  12  10      191.33      155.17     42.82 o 
  -4  12  10    54604.95    55621.86    493.07 o 
  -2  12  10    52806.94    52228.71    517.36 o 
   0  12  10      280.72      330.52     60.97 o 
   2  12  10    41995.48    43284.29    447.43 o 
   4  12  10    21191.61    21533.77    261.61 o 
   6  12  10     2967.87     2555.79    105.16 o 
   8  12  10    30638.72    32157.09    367.19 o 
  10  12  10     7519.39     7530.32    299.58 o 
  12  12  10     4015.17     4037.54    192.20 o 
 -29  13  10      230.67      249.05    120.12 o 
 -27  13  10    14709.62    14857.68    246.33 o 
 -25  13  10    12908.66    12798.24    220.73 o 
 -23  13  10     5916.04     6024.75    139.64 o 
 -21  13  10    28820.04    28166.11    308.50 o 
 -19  13  10    21503.57    22316.46    205.45 o 
 -17  13  10     4947.03     4864.07     89.40 o 
 -15  13  10    41294.63    41079.69    324.98 o 
 -13  13  10    17232.06    17248.48    142.33 o 
 -11  13  10     3610.35     3376.18     64.12 o 
  -9  13  10    54443.24    54102.22    357.92 o 
  -7  13  10    14444.87    14370.46    133.85 o 
  -5  13  10     6573.16     6829.81    108.49 o 
  -3  13  10    38871.86    39289.49    562.67 o 
  -1  13  10     7079.67     7401.60    152.16 o 
   1  13  10    11086.73    10608.43    164.43 o 
   3  13  10    32903.64    33887.79    371.57 o 
   5  13  10     4719.48     4701.92    127.23 o 
   7  13  10    14484.81    14652.78    217.84 o 
   9  13  10    17166.65    17934.23    335.22 o 
  11  13  10     1058.91     1087.29    137.49 o 
 -28  14  10     2697.04     2658.58    151.71 o 
 -26  14  10    16561.63    16287.55    259.52 o 
 -24  14  10     1504.77     1182.41    108.02 o 
 -22  14  10     9934.85     9850.52    171.03 o 
 -20  14  10    14327.91    14652.53    174.19 o 
 -18  14  10     3730.26     3752.70     86.85 o 
 -16  14  10    15502.28    14966.82    155.06 o 
 -14  14  10    11312.74    11892.21    133.22 o 
 -12  14  10      315.93      417.91     40.70 o 
 -10  14  10    20815.18    20512.62    162.77 o 
  -8  14  10    23910.49    23951.39    183.68 o 
  -6  14  10        2.01       22.71     47.42 o 
  -4  14  10    12837.03    12709.25    175.24 o 
  -2  14  10    17453.31    17337.84    217.03 o 
   0  14  10      254.86      238.81     64.74 o 
   2  14  10     9100.12     8925.98    156.68 o 
   4  14  10    21844.97    22904.40    281.48 o 
   6  14  10      320.58      239.53     80.72 o 
   8  14  10     9045.39     9195.80    238.71 o 
  10  14  10     4882.95     5077.98    198.55 o 
 -27  15  10     3823.45     4118.86    186.66 o 
 -25  15  10     6013.72     6123.18    198.06 o 
 -23  15  10     1445.48     1276.52    106.42 o 
 -21  15  10     4483.25     4565.23    113.20 o 
 -19  15  10     5361.47     5295.04    115.32 o 
 -17  15  10      308.17      255.96     66.02 o 
 -15  15  10     4101.40     4220.10    119.11 o 
 -13  15  10     1459.88     1562.61     61.85 o 
 -11  15  10      100.40      227.58     41.11 o 
  -9  15  10    14512.86    14462.74    131.98 o 
  -7  15  10      956.59     1029.63     50.80 o 
  -5  15  10      652.05      574.04     61.01 o 
  -3  15  10    12670.70    12598.44    182.95 o 
  -1  15  10     2011.64     1899.62     89.07 o 
   1  15  10     1519.20     1581.32     86.12 o 
   3  15  10    11460.89    11105.30    180.51 o 
   5  15  10     2821.74     3053.11    129.31 o 
   7  15  10     6048.51     6301.73    303.37 o 
   9  15  10     5537.49     5642.77    201.83 o 
 -26  16  10     1992.32     1937.68    144.75 o 
 -24  16  10       63.82       22.01    112.33 o 
 -22  16  10      578.23      757.82     80.83 o 
 -20  16  10      317.42      374.25     70.22 o 
 -18  16  10       42.82      115.90     64.30 o 
 -16  16  10     2217.53     2421.20     78.17 o 
 -14  16  10      394.76      509.45     56.03 o 
 -12  16  10     1424.03     1736.74     78.73 o 
 -10  16  10      713.47      751.93     48.24 o 
  -8  16  10      771.47      798.99     52.43 o 
  -6  16  10      243.85      315.36     60.10 o 
  -4  16  10     1594.06     1502.97     80.23 o 
  -2  16  10     5092.59     5054.50    128.55 o 
   0  16  10      514.93      656.47     75.77 o 
   2  16  10      726.87      649.37     81.47 o 
   4  16  10     3125.40     3106.10    134.18 o 
   6  16  10      359.55      234.78    117.85 o 
   8  16  10     1859.11     1751.23    143.11 o 
 -25  17  10      727.79      857.65    133.48 o 
 -23  17  10      292.09      370.23    121.20 o 
 -21  17  10      111.00      194.59     78.59 o 
 -19  17  10       11.28       98.31     82.70 o 
 -17  17  10      542.14      717.99     71.68 o 
 -15  17  10      756.88      750.78     63.32 o 
 -13  17  10      418.78      485.80     58.33 o 
 -11  17  10     1793.81     1866.58     70.34 o 
  -9  17  10      185.99      185.10     49.41 o 
  -7  17  10       30.71       93.10     51.63 o 
  -5  17  10      114.49      233.68     70.73 o 
  -3  17  10        4.67      145.05     72.34 o 
  -1  17  10        5.52      175.57     72.85 o 
   1  17  10      537.77      630.65     80.72 o 
   3  17  10       15.80       -3.17    110.79 o 
   5  17  10      194.74      320.35    117.85 o 
   7  17  10       63.84      115.08    117.85 o 
 -24  18  10       91.83      127.65    126.64 o 
 -22  18  10       53.86       -1.75    121.97 o 
 -20  18  10      744.52      795.21     94.09 o 
 -18  18  10      272.29      376.02     80.94 o 
 -16  18  10      456.22      617.85     79.76 o 
 -14  18  10     3320.54     3309.88     96.46 o 
 -12  18  10     1092.23     1233.08     68.85 o 
 -10  18  10      196.65      224.52     63.36 o 
  -8  18  10      287.50      367.27     61.82 o 
  -6  18  10      370.84      488.43     73.85 o 
  -4  18  10     1567.74     1715.73     91.53 o 
  -2  18  10     3744.24     3695.90    124.03 o 
   0  18  10      256.43      340.60    112.24 o 
   2  18  10     3594.51     4033.97    180.34 o 
   4  18  10      707.01      634.40    123.43 o 
   6  18  10       57.91       33.74    124.87 o 
 -23  19  10       14.03       83.43    250.28 o 
 -21  19  10     2318.70     2486.13    151.67 o 
 -19  19  10     1056.81     1135.72     99.12 o 
 -17  19  10      692.06      933.41     97.61 o 
 -15  19  10     4237.02     4104.26    160.15 o 
 -13  19  10     1814.36     2044.43     95.77 o 
 -11  19  10     1097.99     1277.33     81.27 o 
  -9  19  10     2700.52     2636.64    101.11 o 
  -7  19  10     2369.30     2322.89     91.79 o 
  -5  19  10     1282.38     1226.48     95.74 o 
  -3  19  10    10556.72    10642.12    261.66 o 
  -1  19  10     4313.44     4363.08    223.74 o 
   1  19  10     1566.89     1204.27    130.48 o 
   3  19  10     5835.00     5902.24    212.90 o 
   5  19  10     1777.63     1652.22    148.71 o 
 -20  20  10     9352.66     9734.62    372.78 o 
 -18  20  10     1087.10     1085.80    101.21 o 
 -16  20  10     5369.73     5207.42    150.54 o 
 -14  20  10     6581.93     7022.35    164.98 o 
 -12  20  10      486.46      503.25    104.83 o 
 -10  20  10     9306.11     9411.61    208.97 o 
  -8  20  10    10147.54    10473.61    245.95 o 
  -6  20  10       94.11      -39.65     90.23 o 
  -4  20  10     9103.91     8895.55    234.96 o 
  -2  20  10    11013.22    10986.57    265.86 o 
   0  20  10        4.27      -33.20    116.35 o 
   2  20  10     5975.72     5982.98    215.01 o 
   4  20  10     6448.82     6644.05    222.25 o 
 -19  21  10     8590.54     9057.05    316.36 o 
 -17  21  10     1918.35     1765.82    118.94 o 
 -15  21  10    19969.16    21153.08    287.56 o 
 -13  21  10     6044.41     5786.22    244.77 o 
 -11  21  10     2163.34     1963.99    124.15 o 
  -9  21  10    21164.63    21709.76    389.94 o 
  -7  21  10     6380.71     5972.32    208.93 o 
  -5  21  10     2724.96     2715.65    171.28 o 
  -3  21  10    19063.17    18413.47    348.02 o 
  -1  21  10     4092.82     4473.89    201.83 o 
   1  21  10     5510.08     5616.62    214.48 o 
 -16  22  10    11935.88    12178.90    266.59 o 
 -14  22  10    13811.35    14178.62    270.32 o 
 -12  22  10      611.43      550.40    114.09 o 
 -10  22  10    13506.95    13747.64    417.13 o 
  -8  22  10    16554.19    16517.00    331.65 o 
  -6  22  10      176.73     -110.67    121.74 o 
  -4  22  10    12772.67    12778.60    291.23 o 
  -2  22  10    15221.73    15349.65    337.50 o 
 -11  23  10     2829.69     2722.74    204.77 o 
  -9  23  10    20084.38    19960.88    701.54 o 
  -7  23  10     3468.69     3080.12    178.58 o 
 -33   1  11     1877.80     1570.65    265.45 o 
 -31   1  11     1995.17     2017.93    165.99 o 
 -29   1  11     2203.57     2038.29    125.33 o 
 -27   1  11     7427.67     7518.80    148.88 o 
 -25   1  11       86.96      107.52     73.92 o 
 -23   1  11     7840.81     8321.49    190.48 o 
 -21   1  11    21697.74    21835.03    304.13 o 
 -19   1  11      838.77      847.98     50.03 o 
 -17   1  11    13330.28    13448.99    122.92 o 
 -15   1  11     8277.67     8761.62     72.12 o 
 -13   1  11     4207.73     4354.36     65.73 o 
 -11   1  11    10486.57     9953.98    111.17 o 
  -9   1  11      786.95      679.75     51.09 o 
  -7   1  11    11080.60    11237.70     97.20 o 
  -5   1  11    19204.47    18413.05    161.41 o 
  -3   1  11     4105.57     4000.17     56.14 o 
  -1   1  11     4525.80     4860.11     68.08 o 
   1   1  11     7705.35     7887.15    205.20 o 
   3   1  11      481.92      608.62     46.24 o 
   5   1  11     3210.85     3164.33     79.78 o 
   7   1  11     2028.19     1914.71     97.23 o 
   9   1  11       13.90       88.65     69.47 o 
  11   1  11      891.81      864.87    134.07 o 
  13   1  11      508.65      582.35    144.80 o 
  15   1  11        9.53       30.34    147.41 o 
 -34   2  11     6459.82     6730.76    267.98 o 
 -32   2  11     2424.76     2419.04    176.97 o 
 -30   2  11      800.95      770.07    114.93 o 
 -28   2  11    22766.30    23511.40    450.54 o 
 -26   2  11     3418.62     3407.03    114.45 o 
 -24   2  11     2735.97     2745.58    100.81 o 
 -22   2  11    44163.38    44466.13    449.10 o 
 -20   2  11     4192.32     4197.97     91.08 o 
 -18   2  11    17962.62    18367.76    197.67 o 
 -16   2  11    48065.25    49361.58    360.90 o 
 -14   2  11     5966.93     5894.23     54.29 o 
 -12   2  11    41092.98    39706.15    289.57 o 
 -10   2  11    21620.79    21732.76    163.12 o 
  -8   2  11      338.17      394.62     24.05 o 
  -6   2  11    53685.55    53671.22    334.70 o 
  -4   2  11    18537.29    18527.56    132.09 o 
  -2   2  11     5328.50     5065.74     69.87 o 
   0   2  11    28185.52    27877.06    273.51 o 
   2   2  11     7921.60     7900.27    116.82 o 
   4   2  11     4741.10     4609.98     86.47 o 
   6   2  11    13845.11    13775.48    200.68 o 
   8   2  11     5161.89     5103.48    128.51 o 
  10   2  11     2472.05     2474.60    107.90 o 
  12   2  11     3768.92     3640.45    203.79 o 
  14   2  11     1733.52     1661.53    238.90 o 
 -33   3  11     7699.94     7778.49    352.67 o 
 -31   3  11      345.58      310.06    136.67 o 
 -29   3  11    29902.18    29664.46    521.87 o 
 -27   3  11    27136.69    27107.30    425.74 o 
 -25   3  11       58.24      194.08     73.58 o 
 -23   3  11    35448.34    35160.60    390.62 o 
 -21   3  11    48572.29    48896.91    398.89 o 
 -19   3  11    10094.38     9980.93    162.81 o 
 -17   3  11    40718.70    40938.33    366.25 o 
 -15   3  11    54641.83    53272.28    361.45 o 
 -13   3  11    31024.76    30630.07    214.54 o 
 -11   3  11    81908.12    84172.45    633.40 o 
  -9   3  11    33483.96    33104.04    227.55 o 
  -7   3  11    23716.57    23659.29    165.98 o 
  -5   3  11   101156.94   100733.63    784.93 o 
  -3   3  11     6165.92     5701.69     83.38 o 
  -1   3  11    39053.64    38516.17    315.24 o 
   1   3  11    66510.66    65616.71    535.90 o 
   3   3  11     1465.73     1379.84     55.96 o 
   5   3  11    15720.68    15910.91    182.59 o 
   7   3  11    24830.77    25120.36    260.64 o 
   9   3  11       76.27       65.66     74.40 o 
  11   3  11    12290.00    12617.88    247.40 o 
  13   3  11     4944.62     5290.47    230.60 o 
  15   3  11       24.34      144.10    212.36 o 
 -32   4  11     4846.76     4412.61    225.05 o 
 -30   4  11     2514.60     2134.97    160.89 o 
 -28   4  11    42525.07    43569.25    588.62 o 
 -26   4  11     2202.99     2147.46    120.12 o 
 -24   4  11    14674.93    14925.92    238.16 o 
 -22   4  11    82383.34    83288.45    692.77 o 
 -20   4  11     3384.27     3538.79     81.32 o 
 -18   4  11    52704.52    52134.80    427.77 o 
 -16   4  11   114467.52   115705.84    804.86 o 
 -14   4  11     5789.44     5732.47     95.61 o 
 -12   4  11    75581.57    75385.17    603.90 o 
 -10   4  11    61278.98    61101.72    493.82 o 
  -8   4  11     3369.26     3254.85     48.19 o 
  -6   4  11   122311.14   121080.28    923.63 o 
  -4   4  11    48474.28    48425.93    388.40 o 
  -2   4  11     1528.77     1512.36     56.63 o 
   0   4  11    56227.07    57659.21    501.27 o 
   2   4  11    28803.67    29752.54    259.97 o 
   4   4  11     4043.84     3902.31     83.77 o 
   6   4  11    25897.22    25777.60    265.57 o 
   8   4  11    12864.92    13299.56    201.86 o 
  10   4  11     6116.03     5946.36    151.16 o 
  12   4  11    11946.12    12395.10    247.95 o 
  14   4  11     3314.50     3440.78    211.38 o 
 -33   5  11    10900.77    11018.35    300.32 o 
 -31   5  11      398.92      496.84    136.67 o 
 -29   5  11    31916.95    32059.66    561.19 o 
 -27   5  11    24680.75    24897.28    382.01 o 
 -25   5  11     2423.93     2295.04    103.41 o 
 -23   5  11    54765.89    56331.69    538.18 o 
 -21   5  11    46115.50    46555.89    410.67 o 
 -19   5  11    19705.09    19801.67    201.06 o 
 -17   5  11   112305.67   112154.70    827.82 o 
 -15   5  11    56459.36    56328.69    432.89 o 
 -13   5  11    42362.80    42985.14    309.39 o 
 -11   5  11   116722.84   115784.96    769.45 o 
  -9   5  11    35975.47    36355.99    273.04 o 
  -7   5  11    36196.38    36747.12    260.23 o 
  -5   5  11   162777.72   163391.62   1228.13 o 
  -3   5  11     8782.72     9319.41    109.77 o 
  -1   5  11    15256.96    15096.33    154.63 o 
   1   5  11    71077.62    71268.94    611.78 o 
   3   5  11     5252.03     4944.66    102.48 o 
   5   5  11    12489.02    12854.76    270.78 o 
   7   5  11    36332.09    37200.09    474.31 o 
   9   5  11     1289.71     1413.32    145.26 o 
  11   5  11    11654.95    11922.42    208.51 o 
  13   5  11    12963.85    13367.20    640.87 o 
 -32   6  11     3617.05     3727.50    265.45 o 
 -30   6  11    11585.37    11555.69    308.83 o 
 -28   6  11    43297.11    42254.33   1224.85 o 
 -26   6  11     1530.19     1452.18     99.88 o 
 -24   6  11    23560.38    23261.54    302.07 o 
 -22   6  11    73278.91    73626.07    622.31 o 
 -20   6  11      400.36      501.17     73.49 o 
 -18   6  11    53286.07    54482.74    452.29 o 
 -16   6  11    80449.27    81243.44    648.66 o 
 -14   6  11     1378.27     1167.60     79.14 o 
 -12   6  11    82809.45    81718.20    593.56 o 
 -10   6  11    82971.57    82715.44    591.43 o 
  -8   6  11    10061.11    10033.65    124.75 o 
  -6   6  11    68783.83    69740.84    549.11 o 
  -4   6  11    51393.79    51238.88    412.29 o 
  -2   6  11      252.98      389.44     42.67 o 
   0   6  11    56233.55    56850.65    499.81 o 
   2   6  11    36630.03    36105.41    533.76 o 
   4   6  11      598.86      580.41    104.47 o 
   6   6  11    35465.22    35852.16    565.76 o 
   8   6  11    21322.97    21505.93    396.85 o 
  10   6  11     5080.38     4962.05    214.51 o 
  12   6  11    19994.62    20783.96    784.97 o 
  14   6  11     7470.91     8092.38    379.21 o 
 -33   7  11    15047.49    15145.73    553.65 o 
 -31   7  11      734.42      788.98    155.25 o 
 -29   7  11    28278.02    28178.34    709.13 o 
 -27   7  11    12896.74    13740.60    230.27 o 
 -25   7  11     3380.51     3601.11    129.08 o 
 -23   7  11    42187.77    42191.01    442.15 o 
 -21   7  11    16645.40    16609.45    188.60 o 
 -19   7  11    11687.91    11769.09    159.36 o 
 -17   7  11    39543.05    40377.86    347.67 o 
 -15   7  11    24670.11    24282.73    223.96 o 
 -13   7  11     7171.38     7279.84    115.89 o 
 -11   7  11    30033.22    30848.10    263.15 o 
  -9   7  11    26673.95    26331.28    229.82 o 
  -7   7  11    14096.28    14220.78    143.59 o 
  -5   7  11    61860.03    62516.37    546.01 o 
  -3   7  11    18782.47    18673.06    198.46 o 
  -1   7  11    16064.05    16284.40    200.88 o 
   1   7  11    57608.07    58240.02    860.00 o 
   3   7  11     8260.44     8190.14    209.15 o 
   5   7  11    10896.38    10239.14    243.97 o 
   7   7  11    37667.85    36866.82    667.41 o 
   9   7  11      785.06      833.81    134.07 o 
  11   7  11    16944.98    16936.41    428.51 o 
  13   7  11    15138.31    16529.99    860.81 o 
 -32   8  11     2848.86     2749.10    197.56 o 
 -30   8  11    10861.87    10664.33    386.80 o 
 -28   8  11    21782.36    22201.95    355.31 o 
 -26   8  11     1659.84     1635.54    107.50 o 
 -24   8  11    21202.26    20686.84    284.72 o 
 -22   8  11    39864.92    39678.75    403.64 o 
 -20   8  11     1059.64      963.03     88.72 o 
 -18   8  11    27097.22    26950.04    273.60 o 
 -16   8  11    42138.80    42105.88    391.43 o 
 -14   8  11      389.64      350.13     41.07 o 
 -12   8  11    18481.28    18711.33    177.26 o 
 -10   8  11    35445.57    35522.17    300.96 o 
  -8   8  11      329.97      309.86     40.53 o 
  -6   8  11    38553.37    38970.00    329.26 o 
  -4   8  11    31579.61    32169.36    307.64 o 
  -2   8  11       81.59      102.77     59.73 o 
   0   8  11    33874.95    34023.02    512.13 o 
   2   8  11    22206.10    22495.05    380.76 o 
   4   8  11      101.92      -26.54     96.53 o 
   6   8  11    26192.01    25929.50    445.02 o 
   8   8  11    13883.95    14468.45    321.77 o 
  10   8  11     1643.58     1441.43    152.77 o 
  12   8  11    14109.55    14539.25    343.10 o 
 -31   9  11      584.78      526.19    155.25 o 
 -29   9  11     7770.74     7604.99    267.87 o 
 -27   9  11     7063.15     6691.34    198.21 o 
 -25   9  11      243.14      153.35     86.10 o 
 -23   9  11    18114.87    18309.75    231.25 o 
 -21   9  11     6925.11     6554.17    142.44 o 
 -19   9  11     2684.89     2867.19    107.13 o 
 -17   9  11    36369.02    36368.44    349.09 o 
 -15   9  11     3722.54     3980.45    113.64 o 
 -13   9  11     3709.18     4063.64     80.44 o 
 -11   9  11    28945.86    28739.39    252.99 o 
  -9   9  11     5786.28     5832.36     89.68 o 
  -7   9  11     8134.47     8381.94    109.17 o 
  -5   9  11    22570.99    22910.32    235.66 o 
  -3   9  11     1649.76     1625.28     81.66 o 
  -1   9  11    10176.89    10118.91    225.05 o 
   1   9  11    13905.15    14625.88    401.96 o 
   3   9  11     3038.11     2996.72    158.14 o 
   5   9  11     4951.14     4869.25    190.33 o 
   7   9  11    12757.72    13145.29    297.60 o 
   9   9  11     1153.21     1100.55    144.80 o 
  11   9  11     2970.70     3064.33    193.06 o 
  13   9  11     6796.48     7371.88    386.80 o 
 -30  10  11     3083.10     3163.78    206.42 o 
 -28  10  11     3117.46     2940.65    280.18 o 
 -26  10  11     5331.96     5416.90    185.52 o 
 -24  10  11     2984.30     3204.92    115.62 o 
 -22  10  11     5658.14     5351.25    145.07 o 
 -20  10  11     1200.88     1240.53     85.98 o 
 -18  10  11     9024.53     9214.72    160.15 o 
 -16  10  11     9849.73     9711.15    137.07 o 
 -14  10  11      132.80      335.40     47.05 o 
 -12  10  11     1538.89     1649.19     66.08 o 
 -10  10  11    10401.89    10233.00    124.05 o 
  -8  10  11     2620.18     2702.07     89.88 o 
  -6  10  11     9163.73     9166.21    119.41 o 
  -4  10  11     7184.56     7331.96    153.13 o 
  -2  10  11     1546.24     1369.63    104.47 o 
   0  10  11     9908.12    10280.37    242.70 o 
   2  10  11     3110.91     3265.84    168.87 o 
   4  10  11       20.90     -109.97    109.97 o 
   6  10  11     2861.32     2771.80    165.99 o 
   8  10  11      313.37      379.21    128.71 o 
  10  10  11      675.95      724.04    231.32 o 
  12  10  11     3328.10     2988.19    273.03 o 
 -31  11  11      128.84      137.60    149.01 o 
 -29  11  11      582.26      488.80    126.38 o 
 -27  11  11       15.40      -72.85    109.86 o 
 -25  11  11        4.03       52.19     87.36 o 
 -23  11  11     2037.93     1892.12    110.52 o 
 -21  11  11       70.60      150.37     76.38 o 
 -19  11  11      211.92      359.45     75.18 o 
 -17  11  11     4360.80     4186.79    119.61 o 
 -15  11  11       35.97       77.97     46.09 o 
 -13  11  11      269.53      286.31     46.38 o 
 -11  11  11     3452.23     3862.47     89.00 o 
  -9  11  11      559.38      731.73     51.19 o 
  -7  11  11     2894.00     3072.34     80.82 o 
  -5  11  11      764.01      796.90     92.58 o 
  -3  11  11      500.35      471.45     96.53 o 
  -1  11  11     8639.36     8772.90    130.35 o 
   1  11  11      994.02     1081.09    129.68 o 
   3  11  11      211.36      189.61    112.62 o 
   5  11  11      800.40      952.37    131.31 o 
   7  11  11       39.13       -1.13    125.94 o 
   9  11  11       87.12      -29.74    223.74 o 
  11  11  11      386.04      538.48    212.36 o 
 -30  12  11      608.80      461.40    124.89 o 
 -28  12  11     3605.62     3469.93    140.52 o 
 -26  12  11      841.11      792.22    101.97 o 
 -24  12  11      361.84      269.94     80.06 o 
 -22  12  11      639.68      662.55     76.44 o 
 -20  12  11      874.58      890.06     75.67 o 
 -18  12  11       38.13      147.64     71.80 o 
 -16  12  11      839.28      836.97     57.74 o 
 -14  12  11       20.59      124.44     44.85 o 
 -12  12  11     1777.90     1673.61     57.23 o 
 -10  12  11       75.27      206.49     60.79 o 
  -8  12  11     2955.71     2807.58     75.33 o 
  -6  12  11      932.77     1001.87     65.30 o 
  -4  12  11       68.14      243.36     48.52 o 
  -2  12  11     1493.67     1509.65     74.00 o 
   0  12  11     1211.28     1220.45     78.82 o 
   2  12  11     3388.83     3641.98    126.05 o 
   4  12  11       60.98      -22.75    112.62 o 
   6  12  11      449.68      409.55    128.71 o 
   8  12  11     2418.59     2566.01    179.60 o 
  10  12  11      112.24      106.18    212.36 o 
 -29  13  11     9934.35     9835.67    212.30 o 
 -27  13  11     1653.56     1651.74    127.61 o 
 -25  13  11     2031.20     2122.63    117.62 o 
 -23  13  11     6993.85     6651.02    145.05 o 
 -21  13  11     2214.03     2244.69    140.28 o 
 -19  13  11     1444.98     1401.09     80.78 o 
 -17  13  11     1033.14     1018.64     73.82 o 
 -15  13  11     6018.42     5904.42    107.19 o 
 -13  13  11     4198.14     4268.70     85.86 o 
 -11  13  11     3270.91     3387.24    105.00 o 
  -9  13  11     5800.11     5816.26     83.53 o 
  -7  13  11      437.13      592.40     41.26 o 
  -5  13  11     9907.80    10323.39    177.35 o 
  -3  13  11     8546.06     8312.95    133.62 o 
  -1  13  11      120.19      108.92     57.19 o 
   1  13  11    12813.12    13182.19    215.34 o 
   3  13  11     2479.48     2658.55    163.50 o 
   5  13  11      621.35      653.12    136.67 o 
   7  13  11     9691.93    10235.23    289.45 o 
   9  13  11      774.02      834.27    227.53 o 
  11  13  11      783.99      864.60    235.11 o 
 -28  14  11    15435.35    15746.66    260.60 o 
 -26  14  11      429.30      516.69    101.97 o 
 -24  14  11     6668.74     6155.08    166.03 o 
 -22  14  11    19014.82    19594.57    244.84 o 
 -20  14  11      199.33      158.52     71.65 o 
 -18  14  11     7719.91     7643.01    144.36 o 
 -16  14  11    21975.68    22347.20    253.53 o 
 -14  14  11       34.85      -21.18     55.70 o 
 -12  14  11    23040.68    23545.26    191.91 o 
 -10  14  11    16291.38    16326.18    138.37 o 
  -8  14  11      655.63      631.12     44.75 o 
  -6  14  11    23082.51    23310.80    205.05 o 
  -4  14  11    15547.86    15806.81    200.41 o 
  -2  14  11      427.73      354.87     62.90 o 
   0  14  11    14498.80    14785.58    369.17 o 
   2  14  11     8185.74     8147.67    175.69 o 
   4  14  11      818.87      591.76    139.43 o 
   6  14  11    15762.66    16637.96    361.73 o 
   8  14  11     7753.62     8099.97    386.80 o 
  10  14  11      485.94      485.39    219.94 o 
 -27  15  11    16416.11    16947.49    385.35 o 
 -25  15  11      197.07      136.30     99.74 o 
 -23  15  11    25524.27    25995.71    337.79 o 
 -21  15  11    21485.21    21119.82    256.78 o 
 -19  15  11      236.64      279.37     77.70 o 
 -17  15  11    32358.67    33160.27    344.71 o 
 -15  15  11    15660.43    15569.25    301.45 o 
 -13  15  11    11952.60    11719.76    160.29 o 
 -11  15  11    39635.80    39504.04    324.28 o 
  -9  15  11    13437.45    13275.90    131.50 o 
  -7  15  11    11168.37    10999.66    126.60 o 
  -5  15  11    29160.63    29600.46    345.92 o 
  -3  15  11     1840.27     1801.01     84.78 o 
  -1  15  11     8687.03     8395.91    178.26 o 
   1  15  11    24228.64    25035.01    342.56 o 
   3  15  11      752.56      606.73     98.43 o 
   5  15  11     7639.09     7572.47    288.20 o 
   7  15  11    12297.25    13272.42    462.64 o 
   9  15  11      177.86      318.54    227.53 o 
 -26  16  11     5495.19     5610.48    200.82 o 
 -24  16  11    11884.77    12050.72    223.50 o 
 -22  16  11    33907.17    34465.86    412.29 o 
 -20  16  11     3403.60     3384.23    162.47 o 
 -18  16  11    20767.23    21082.88    256.42 o 
 -16  16  11    47116.24    47761.75    464.80 o 
 -14  16  11      434.90      367.66     77.65 o 
 -12  16  11    38181.60    36864.52    371.14 o 
 -10  16  11    41804.53    41227.98    379.11 o 
  -8  16  11      476.34      357.88     55.22 o 
  -6  16  11    44793.00    44956.70    416.41 o 
  -4  16  11    26567.54    27116.31    358.21 o 
  -2  16  11      686.10      589.20     90.74 o 
   0  16  11    33615.33    34323.18    588.86 o 
   2  16  11    12383.64    12970.14    259.46 o 
   4  16  11     2476.47     2388.95    179.60 o 
   6  16  11    18003.90    17777.46    546.07 o 
   8  16  11     4858.96     5028.35    348.88 o 
 -25  17  11       49.60      -54.08    118.16 o 
 -23  17  11    28895.27    29330.74    414.51 o 
 -21  17  11    19589.26    20256.03    292.07 o 
 -19  17  11     1761.13     1683.30    111.87 o 
 -17  17  11    41419.57    41088.91    418.05 o 
 -15  17  11    21621.54    22831.66    269.67 o 
 -13  17  11     6467.20     6300.67    166.28 o 
 -11  17  11    56569.23    55653.88    474.65 o 
  -9  17  11    15434.22    15323.16    164.52 o 
  -7  17  11    12092.62    11846.01    164.51 o 
  -5  17  11    36314.04    36559.08    454.92 o 
  -3  17  11     8380.36     8554.61    268.24 o 
  -1  17  11    16867.79    16775.43    265.56 o 
   1  17  11    20636.92    20630.44    305.78 o 
   3  17  11      166.41       83.43    197.19 o 
   5  17  11    17484.57    17868.47    553.65 o 
   7  17  11    15549.84    16533.64    546.07 o 
 -24  18  11     8112.67     8141.65    229.59 o 
 -22  18  11    20663.10    21185.39    508.30 o 
 -20  18  11     3345.63     3426.83    202.52 o 
 -18  18  11    15503.21    14756.04    241.62 o 
 -16  18  11    26228.97    27077.36    344.34 o 
 -14  18  11       20.81      -90.58     99.31 o 
 -12  18  11    29286.78    28407.99    542.53 o 
 -10  18  11    39376.66    39718.42    513.48 o 
  -8  18  11      398.66      211.26     98.70 o 
  -6  18  11    26196.58    26466.12    281.01 o 
  -4  18  11    22679.54    22812.33    325.92 o 
  -2  18  11      808.15      730.49    145.36 o 
   0  18  11    19626.72    20023.36    304.70 o 
   2  18  11     7647.92     7668.31    217.46 o 
   4  18  11     2313.43     1979.49    250.28 o 
 -21  19  11     9143.26     9303.46    272.28 o 
 -19  19  11     1599.70     1338.57    130.26 o 
 -17  19  11    34802.04    35367.91    422.26 o 
 -15  19  11     7621.97     7345.48    178.25 o 
 -13  19  11     3098.28     2616.74    122.75 o 
 -11  19  11    34931.26    35879.27    495.60 o 
  -9  19  11     5750.06     5788.83    163.54 o 
  -7  19  11     9104.75     9091.75    172.37 o 
  -5  19  11    21639.71    21911.62    251.38 o 
  -3  19  11     2708.64     2767.32    132.78 o 
  -1  19  11     7913.27     7848.53    218.43 o 
   1  19  11    11926.31    12597.42    447.47 o 
   3  19  11     1069.73      887.36    227.53 o 
 -20  20  11      760.60      800.82    131.44 o 
 -18  20  11     5459.83     5716.15    202.84 o 
 -16  20  11     3800.39     3810.30    174.42 o 
 -14  20  11       22.54      -32.93     99.79 o 
 -12  20  11     8642.34     8577.60    224.24 o 
 -10  20  11    11946.43    12265.68    315.86 o 
  -8  20  11      387.93      394.38    150.16 o 
  -6  20  11     5042.51     4796.09    158.66 o 
  -4  20  11     8609.02     9027.49    231.10 o 
  -2  20  11      276.93      356.46    204.77 o 
   0  20  11     6011.82     6507.28    371.63 o 
   2  20  11     4048.05     4656.72    348.88 o 
 -17  21  11     1029.32      778.54    130.40 o 
 -15  21  11       78.49       -1.02    116.09 o 
 -13  21  11       59.35      166.16    147.41 o 
 -11  21  11     2933.95     2684.82    273.03 o 
  -9  21  11      297.71      341.29    219.94 o 
  -7  21  11      176.20      136.52    219.94 o 
  -5  21  11     1558.42     1352.58    159.82 o 
  -3  21  11     1458.40     1486.51    242.70 o 
  -1  21  11     1122.01     1175.56    235.11 o 
 -14  22  11       67.83        1.83    155.25 o 
 -12  22  11      108.39       91.01    219.94 o 
 -10  22  11       26.09      -22.75    212.36 o 
  -8  22  11      312.63      348.88    235.11 o 
  -6  22  11       43.56       45.51    227.53 o 
  -4  22  11      371.10      333.04    151.09 o 
 -34   0  12     5781.60     5855.03    348.88 o 
 -32   0  12     5371.63     5195.20    341.29 o 
 -30   0  12    42795.65    43859.66    963.20 o 
 -28   0  12      577.71      681.91    105.44 o 
 -26   0  12    25031.73    24732.84    792.55 o 
 -24   0  12    37403.57    37091.89    641.87 o 
 -22   0  12     4574.35     4519.25    204.77 o 
 -20   0  12    65661.02    67769.36    816.25 o 
 -18   0  12    57079.36    58055.24   1173.18 o 
 -16   0  12     1726.33     1378.25     83.53 o 
 -14   0  12    79614.25    77839.49    677.38 o 
 -12   0  12    37843.12    37186.98    574.44 o 
 -10   0  12      377.70      441.06     75.08 o 
  -8   0  12    81154.38    79748.08    625.40 o 
  -6   0  12    51502.16    51380.85    415.16 o 
  -4   0  12      548.10      619.97     61.30 o 
  -2   0  12    41037.71    40593.52    415.75 o 
   0   0  12    38662.82    37853.55    445.16 o 
   2   0  12     4019.78     3993.39    118.06 o 
   4   0  12    33305.44    32951.00    407.09 o 
   6   0  12    22850.73    23414.12    317.93 o 
   8   0  12     1440.18     1395.20    121.95 o 
  10   0  12    20376.40    20394.02    553.65 o 
  12   0  12    10676.07    10989.56    417.13 o 
  14   0  12     3895.91     3579.76    318.54 o 
 -33   1  12      479.70      477.55    155.25 o 
 -31   1  12    37680.86    37864.38    616.73 o 
 -29   1  12    30468.19    29960.20    424.14 o 
 -27   1  12     8460.67     8701.48    161.07 o 
 -25   1  12    42159.27    41737.63    501.96 o 
 -23   1  12    38496.50    38108.48    399.92 o 
 -21   1  12     8928.26     9239.75    180.29 o 
 -19   1  12    71025.84    71837.65    606.05 o 
 -17   1  12    30721.23    30656.22    310.80 o 
 -15   1  12    16068.26    16466.77    139.27 o 
 -13   1  12    65681.26    64661.70    458.07 o 
 -11   1  12     9125.04     8838.52    105.69 o 
  -9   1  12    15818.13    15737.55    140.93 o 
  -7   1  12    99889.38    98871.67    546.41 o 
  -5   1  12    10750.85    10909.22     97.49 o 
  -3   1  12    12696.41    12674.74    114.72 o 
  -1   1  12    65579.49    64786.59    506.21 o 
   1   1  12     6819.67     6599.27     97.97 o 
   3   1  12    16405.42    15880.99    164.04 o 
   5   1  12    23783.38    23492.52    222.76 o 
   7   1  12     1193.90     1250.69     64.65 o 
   9   1  12    16078.06    16044.62    265.25 o 
  11   1  12    16012.61    16237.41    353.83 o 
  13   1  12      134.58      166.57    144.50 o 
 -34   2  12     4291.72     4339.82    235.78 o 
 -32   2  12     5294.29     4929.89    227.87 o 
 -30   2  12    29111.06    28505.66    690.17 o 
 -28   2  12      681.37      737.39    105.59 o 
 -26   2  12    18109.47    18212.93    242.89 o 
 -24   2  12    37536.75    38166.18    468.40 o 
 -22   2  12     1653.29     1732.76    119.43 o 
 -20   2  12    35137.71    35205.57    376.98 o 
 -18   2  12    50049.18    49250.86    596.76 o 
 -16   2  12     1466.14     1543.71     78.09 o 
 -14   2  12    47334.83    47741.95    437.71 o 
 -12   2  12    38547.32    38509.17    266.04 o 
 -10   2  12        9.40      101.57     23.01 o 
  -8   2  12    50395.34    49731.03    316.97 o 
  -6   2  12    66403.07    64145.27    418.50 o 
  -4   2  12       59.80      112.15     32.58 o 
  -2   2  12    39569.53    39314.04    302.75 o 
   0   2  12    38072.56    38004.85    316.81 o 
   2   2  12     2910.36     2849.90     75.45 o 
   4   2  12    23739.67    23647.50    222.78 o 
   6   2  12    10627.22    10620.54    136.41 o 
   8   2  12     4929.67     4951.13    132.32 o 
  10   2  12    20437.06    21254.69    413.80 o 
  12   2  12     5060.48     5267.12    232.87 o 
  14   2  12     2221.21     2160.14    184.96 o 
 -33   3  12      231.87      372.77    142.04 o 
 -31   3  12     9536.76     9635.63    275.21 o 
 -29   3  12     9017.63     8884.82    258.07 o 
 -27   3  12     3224.97     3529.61    131.26 o 
 -25   3  12    22517.77    22849.71    315.11 o 
 -23   3  12    27351.05    27159.31    273.21 o 
 -21   3  12     2488.13     2746.83     96.58 o 
 -19   3  12    44222.47    44277.07    442.53 o 
 -17   3  12    24038.40    23317.95    230.31 o 
 -15   3  12     9662.09    10156.47    109.53 o 
 -13   3  12    62461.23    62729.66    528.70 o 
 -11   3  12    10501.44    10738.55     92.06 o 
  -9   3  12    11337.51    11341.61     98.70 o 
  -7   3  12    54170.02    54135.65    432.79 o 
  -5   3  12     4777.98     4861.54     73.47 o 
  -3   3  12    22166.28    21941.73    201.66 o 
  -1   3  12    43804.09    43800.85    335.81 o 
   1   3  12     1893.35     1753.64     65.26 o 
   3   3  12    12960.19    12474.83    143.16 o 
   5   3  12    13189.53    13380.50    154.03 o 
   7   3  12      106.06      123.59     71.30 o 
   9   3  12     9042.93     9273.58    176.90 o 
  11   3  12     7372.96     7004.82    251.88 o 
  13   3  12       79.07       11.38    139.43 o 
 -34   4  12     1658.13     1625.71    171.61 o 
 -32   4  12      348.61      345.08    139.43 o 
 -30   4  12     7289.89     6590.58    257.86 o 
 -28   4  12     1404.47     1202.96    139.13 o 
 -26   4  12     4550.79     4669.53    126.13 o 
 -24   4  12    16904.71    16501.41    209.73 o 
 -22   4  12     8178.96     7958.93    127.19 o 
 -20   4  12    12834.19    13206.39    157.23 o 
 -18   4  12    33818.61    33692.25    311.74 o 
 -16   4  12     1318.95     1286.94     64.16 o 
 -14   4  12    36282.52    35821.62    358.35 o 
 -12   4  12    22298.55    22017.04    191.81 o 
 -10   4  12        1.84       49.24     29.77 o 
  -8   4  12    33722.09    33582.59    311.34 o 
  -6   4  12     8984.21     9006.27    106.38 o 
  -4   4  12     6846.52     6733.76    148.11 o 
  -2   4  12    26597.06    26346.11    264.56 o 
   0   4  12     6639.11     6758.18    125.33 o 
   2   4  12     3985.74     4066.23     97.44 o 
   4   4  12     6364.03     6122.34    123.23 o 
   6   4  12      329.01      390.53     76.47 o 
   8   4  12     1828.31     1806.95    100.99 o 
  10   4  12     4115.16     4170.87    142.18 o 
  12   4  12      848.34      720.68    147.41 o 
 -33   5  12      180.73      161.24    144.50 o 
 -31   5  12      551.90      437.84    139.13 o 
 -29   5  12     1627.03     1493.69    178.23 o 
 -27   5  12      613.33      623.48     90.63 o 
 -25   5  12     3227.86     3281.10    126.19 o 
 -23   5  12     5775.81     5472.44    122.94 o 
 -21   5  12      957.80      910.78     65.02 o 
 -19   5  12     9483.10     9801.63    142.40 o 
 -17   5  12    16749.13    16551.17    163.00 o 
 -15   5  12      213.87      241.29     43.53 o 
 -13   5  12     2723.39     2994.88     94.24 o 
 -11   5  12      605.47      614.49     28.50 o 
  -9   5  12     5175.50     5261.53     67.78 o 
  -7   5  12    11310.10    11353.26    117.28 o 
  -5   5  12     3045.94     2903.77     68.48 o 
  -3   5  12     1069.62     1077.76     49.82 o 
  -1   5  12     1018.75     1081.81     57.95 o 
   1   5  12     1862.44     1688.93     79.87 o 
   3   5  12     4707.74     4766.15    104.66 o 
   5   5  12      421.55      351.63     75.83 o 
   7   5  12      389.81      281.10     79.50 o 
   9   5  12     1199.95     1274.51    101.11 o 
  11   5  12      478.82      514.68    114.55 o 
  13   5  12      173.70      230.51    149.87 o 
 -32   6  12       37.06       -3.87    136.67 o 
 -30   6  12      729.86      586.23    144.50 o 
 -28   6  12       80.31      123.24    128.37 o 
 -26   6  12      676.61      845.03     92.24 o 
 -24   6  12       66.18       10.09     64.78 o 
 -22   6  12      430.12      638.39     66.87 o 
 -20   6  12      757.87      654.32     62.92 o 
 -18   6  12      240.33      263.95     49.31 o 
 -16   6  12       48.80       73.40     46.08 o 
 -14   6  12     2013.24     1826.33     67.84 o 
 -12   6  12      328.91      458.64     51.98 o 
 -10   6  12     6793.04     6795.07     89.09 o 
  -8   6  12       17.52      116.19     46.72 o 
  -6   6  12      666.39      724.36     54.83 o 
  -4   6  12      112.34       62.50     40.01 o 
  -2   6  12     2628.80     2450.91     74.25 o 
   0   6  12      879.19      848.58     67.41 o 
   2   6  12      771.67      737.08     61.86 o 
   4   6  12      319.22      293.45     73.87 o 
   6   6  12      384.65      378.50     79.97 o 
   8   6  12      336.55      261.58     86.87 o 
  10   6  12       19.24      -63.53    161.56 o 
  12   6  12      568.60      470.56    117.58 o 
 -33   7  12      228.07       21.10    146.82 o 
 -31   7  12     4268.65     4020.02    234.33 o 
 -29   7  12     6516.55     7037.02    247.80 o 
 -27   7  12      810.92      872.45    109.86 o 
 -25   7  12     3151.55     2903.85    125.89 o 
 -23   7  12     5983.37     5961.90    129.62 o 
 -21   7  12     2660.96     2424.13     91.48 o 
 -19   7  12     7394.08     7329.10    123.76 o 
 -17   7  12     3619.48     3661.20     92.07 o 
 -15   7  12     1246.69     1282.49     51.46 o 
 -13   7  12     7146.09     6940.48     92.50 o 
 -11   7  12      509.76      550.07     39.02 o 
  -9   7  12     2839.28     2896.84     67.57 o 
  -7   7  12    22070.22    21695.04    358.40 o 
  -5   7  12      229.69      174.87     47.34 o 
  -3   7  12      375.93      358.84     50.01 o 
  -1   7  12     6752.71     6911.26    116.88 o 
   1   7  12      337.16      398.30     57.79 o 
   3   7  12     4193.68     3875.40    119.07 o 
   5   7  12     5124.21     5013.26    204.71 o 
   7   7  12      619.69      571.46     88.94 o 
   9   7  12     1737.87     1562.58    162.73 o 
  11   7  12     1154.01     1130.17    125.16 o 
 -32   8  12     1643.25     1429.39    176.00 o 
 -30   8  12    19276.56    20771.94    429.55 o 
 -28   8  12     2137.51     2059.95    133.69 o 
 -26   8  12     3088.46     2737.65    142.72 o 
 -24   8  12    19300.04    19733.49    273.91 o 
 -22   8  12     1776.91     1713.42     83.05 o 
 -20   8  12    23097.97    23011.59    283.97 o 
 -18   8  12    25364.58    24900.93    286.45 o 
 -16   8  12     7843.69     7501.21    128.85 o 
 -14   8  12    19617.13    19331.68    185.41 o 
 -12   8  12    26173.65    26033.41    291.13 o 
 -10   8  12     1785.79     1781.50     58.12 o 
  -8   8  12    15432.28    15373.29    158.32 o 
  -6   8  12    17682.77    17448.63    226.50 o 
  -4   8  12     2335.03     2365.41     94.72 o 
  -2   8  12    17224.65    16816.03    216.79 o 
   0   8  12    11154.91    11110.06    190.48 o 
   2   8  12     6352.20     6307.38    198.21 o 
   4   8  12    18214.53    18450.36    618.12 o 
   6   8  12     7695.36     7718.05    233.24 o 
   8   8  12     3001.85     3245.02    192.84 o 
  10   8  12     6000.23     6142.11    328.66 o 
  12   8  12      742.66      770.31    126.83 o 
 -31   9  12    13213.97    13039.45    351.55 o 
 -29   9  12    23935.83    24602.61    385.12 o 
 -27   9  12      356.62      360.67    108.92 o 
 -25   9  12    20310.64    20303.13    336.07 o 
 -23   9  12    46328.70    45430.92    512.10 o 
 -21   9  12      583.75      527.45     90.07 o 
 -19   9  12    38365.29    38684.94    414.92 o 
 -17   9  12    32117.49    31682.23    345.98 o 
 -15   9  12     5303.80     5397.64     91.53 o 
 -13   9  12    61180.24    61322.87    496.13 o 
 -11   9  12    17741.17    17442.32    190.50 o 
  -9   9  12     8087.38     8323.97    110.35 o 
  -7   9  12    65936.54    67027.93    682.88 o 
  -5   9  12     1383.67     1455.17     64.97 o 
  -3   9  12    15428.09    15143.36    203.60 o 
  -1   9  12    34041.93    34250.54    529.16 o 
   1   9  12      454.71      482.36    101.47 o 
   3   9  12    22239.03    21622.26    388.78 o 
   5   9  12    15830.19    15843.53    332.50 o 
   7   9  12      137.69      117.80    125.94 o 
   9   9  12     9340.73     9957.53    281.51 o 
  11   9  12     4058.95     4218.52    260.60 o 
 -30  10  12    32815.95    33399.11    484.80 o 
 -28  10  12     6788.29     7150.44    238.11 o 
 -26  10  12     9752.50     9668.50    223.63 o 
 -24  10  12    44757.49    44080.53    506.06 o 
 -22  10  12    14655.39    14661.88    343.59 o 
 -20  10  12    33643.61    33246.95    438.75 o 
 -18  10  12    61334.74    61007.80    614.39 o 
 -16  10  12     3349.25     3167.47     90.31 o 
 -14  10  12    78050.84    77303.39    616.74 o 
 -12  10  12    58072.05    57637.61    471.08 o 
 -10  10  12     1028.10      992.69     53.61 o 
  -8  10  12    80272.81    80475.81    641.27 o 
  -6  10  12    32661.51    33159.09    324.49 o 
  -4  10  12     7736.48     7687.88    128.13 o 
  -2  10  12    39570.93    38604.33    475.81 o 
   0  10  12    22665.49    22589.23    391.38 o 
   2  10  12     9626.58     9646.59    420.93 o 
   4  10  12    21951.26    22491.88    439.89 o 
   6  10  12     4267.61     4034.02    203.79 o 
   8  10  12     5378.37     5052.78    222.12 o 
  10  10  12    13123.68    13814.68    618.12 o 
 -31  11  12    14144.85    14188.49    417.13 o 
 -29  11  12    20635.38    20604.66    352.73 o 
 -27  11  12      320.68      255.85    112.33 o 
 -25  11  12    22535.73    22195.37    349.67 o 
 -23  11  12    29478.93    29982.85    421.36 o 
 -21  11  12     5273.38     5491.44    327.24 o 
 -19  11  12    53645.83    52566.22    695.35 o 
 -17  11  12    28042.42    27632.10    316.95 o 
 -15  11  12    13974.02    13711.99    154.22 o 
 -13  11  12    89706.83    89528.47    773.37 o 
 -11  11  12    18675.52    18199.23    214.50 o 
  -9  11  12    18096.32    17715.16    183.51 o 
  -7  11  12    83868.63    84417.75    675.54 o 
  -5  11  12     6348.85     6256.39    168.95 o 
  -3  11  12    24658.04    24609.46    291.88 o 
  -1  11  12    57985.01    58069.22    836.56 o 
   1  11  12     2651.90     2358.80    144.80 o 
   3  11  12    18445.96    18345.77    356.36 o 
   5  11  12    20925.28    21665.85    902.52 o 
   7  11  12      434.35      481.60    139.43 o 
   9  11  12    11856.30    12843.26    329.78 o 
 -30  12  12    23653.70    23953.90    394.66 o 
 -28  12  12     2660.16     2403.28    151.71 o 
 -26  12  12    11201.61    10750.68    240.90 o 
 -24  12  12    33052.50    32772.07    460.54 o 
 -22  12  12     1137.75     1016.64    107.02 o 
 -20  12  12    27537.19    27224.56    386.05 o 
 -18  12  12    39322.48    38793.29    500.03 o 
 -16  12  12      499.37      460.21     62.35 o 
 -14  12  12    46525.82    47231.04    401.61 o 
 -12  12  12    49222.11    49427.91    416.99 o 
 -10  12  12        2.44      -22.82     50.18 o 
  -8  12  12    40882.61    40859.84    356.39 o 
  -6  12  12    45611.02    46071.82    432.95 o 
  -4  12  12      352.03      296.98     71.04 o 
  -2  12  12    40537.82    39978.02    659.83 o 
   0  12  12    23718.65    23563.94    637.08 o 
   2  12  12     2481.93     2469.59    155.25 o 
   4  12  12    24139.25    24537.93    447.78 o 
   6  12  12     9924.66    10053.42    436.09 o 
   8  12  12     2540.61     2385.03    182.10 o 
  10  12  12    11568.35    12028.60    447.47 o 
 -29  13  12     9665.97    10097.53    257.59 o 
 -27  13  12     1270.71     1069.52    128.04 o 
 -25  13  12    22669.05    22796.44    361.88 o 
 -23  13  12     9228.93     8885.04    214.80 o 
 -21  13  12     3724.06     3346.49    154.24 o 
 -19  13  12    32706.81    32356.25    438.75 o 
 -17  13  12    10397.04    10478.76    182.62 o 
 -15  13  12    12274.78    12418.93    195.59 o 
 -13  13  12    39618.58    39028.95    343.69 o 
 -11  13  12    11505.43    11543.98    144.78 o 
  -9  13  12     9343.30     8882.75    128.19 o 
  -7  13  12    35071.01    35252.87    349.61 o 
  -5  13  12     7755.17     7246.15    149.68 o 
  -3  13  12    10528.13    10027.04    345.08 o 
  -1  13  12    27094.02    27169.29    461.11 o 
   1  13  12     2986.36     3083.37    187.70 o 
   3  13  12     9819.08    10026.30    273.35 o 
   5  13  12    14924.21    15124.50    383.00 o 
   7  13  12      754.55      882.69    158.14 o 
   9  13  12     6869.96     7106.43    371.63 o 
 -28  14  12      910.32      947.08    132.17 o 
 -26  14  12     9706.92     9505.02    240.45 o 
 -24  14  12    12417.73    12376.65    262.95 o 
 -22  14  12      169.13      271.22    141.65 o 
 -20  14  12    11660.06    12041.71    245.35 o 
 -18  14  12    19360.62    19347.59    309.77 o 
 -16  14  12       39.97       26.15     76.11 o 
 -14  14  12    11617.42    11497.40    147.28 o 
 -12  14  12     9695.86     9696.45    135.05 o 
 -10  14  12     1190.55     1118.75     65.36 o 
  -8  14  12    18112.18    17843.20    195.66 o 
  -6  14  12    11576.31    11175.84    182.89 o 
  -4  14  12       27.32      -44.77    101.72 o 
  -2  14  12    14409.96    14282.68    477.81 o 
   0  14  12     5610.34     5782.25    217.15 o 
   2  14  12      723.03      488.37    136.67 o 
   4  14  12    12752.78    12484.96    308.05 o 
   6  14  12     6039.30     6593.78    254.69 o 
   8  14  12      183.64      227.53    212.36 o 
 -27  15  12      955.08      847.55    134.47 o 
 -25  15  12    12600.79    12223.73    266.08 o 
 -23  15  12      761.25      758.87    121.60 o 
 -21  15  12     2444.04     2699.30    149.54 o 
 -19  15  12    14431.58    14042.28    261.64 o 
 -17  15  12     3310.79     3659.72    135.57 o 
 -15  15  12     1330.87     1216.24     91.69 o 
 -13  15  12     6148.26     6236.58    162.07 o 
 -11  15  12     1821.56     1854.44     76.31 o 
  -9  15  12     1678.41     1657.63     73.45 o 
  -7  15  12     1363.36     1444.59     92.62 o 
  -5  15  12     2546.07     2746.32    115.91 o 
  -3  15  12     3785.83     3558.31    187.47 o 
  -1  15  12     4974.27     4729.21    276.82 o 
   1  15  12       64.16      110.67    131.31 o 
   3  15  12     2495.34     2131.85    171.61 o 
   5  15  12     6156.63     6738.45    257.42 o 
   7  15  12      214.65      128.93    212.36 o 
 -26  16  12     3069.14     3038.20    162.74 o 
 -24  16  12     2493.97     2478.13    153.51 o 
 -22  16  12       27.16      185.45    114.64 o 
 -20  16  12      124.14      438.04    157.74 o 
 -18  16  12      901.41      988.18     98.13 o 
 -16  16  12     1584.27     1700.16     92.54 o 
 -14  16  12      408.53      288.48     76.05 o 
 -12  16  12     2146.94     2153.77     82.71 o 
 -10  16  12      129.79      201.20     62.14 o 
  -8  16  12      305.54      359.77    112.75 o 
  -6  16  12      548.32      519.13     86.97 o 
  -4  16  12       20.90      152.24     97.73 o 
  -2  16  12     5967.83     5850.55    227.87 o 
   0  16  12     1061.11     1039.43    144.80 o 
   2  16  12      283.18      310.95    212.36 o 
   4  16  12     1589.89     1741.82    185.81 o 
   6  16  12      486.73      743.26    227.53 o 
 -25  17  12      887.63      864.22    178.67 o 
 -23  17  12      802.69     1025.33    112.24 o 
 -21  17  12       14.07      274.91     97.25 o 
 -19  17  12      420.69      397.86     99.62 o 
 -17  17  12      239.88      282.33     81.94 o 
 -15  17  12     1044.36     1129.54     89.62 o 
 -13  17  12       62.20        3.30     75.74 o 
 -11  17  12        0.74      157.64     76.01 o 
  -9  17  12      962.95      926.91     79.36 o 
  -7  17  12      248.99      349.47     87.38 o 
  -5  17  12      602.86      786.02     94.58 o 
  -3  17  12      956.89     1092.12    163.06 o 
  -1  17  12        0.17      102.39    134.07 o 
   1  17  12       87.94       98.60    182.02 o 
   3  17  12       43.63      163.06    144.80 o 
   5  17  12       57.75      265.45    219.94 o 
 -24  18  12     2707.30     2517.25    152.24 o 
 -22  18  12      322.47      433.98    103.50 o 
 -20  18  12      386.56      447.98    101.68 o 
 -18  18  12      120.61       93.47    113.85 o 
 -16  18  12      285.74      311.36     97.18 o 
 -14  18  12      891.19      877.19    102.81 o 
 -12  18  12      805.21      930.11    100.34 o 
 -10  18  12     1453.82     1497.27    129.00 o 
  -8  18  12      210.73      124.74     85.32 o 
  -6  18  12      689.62      624.38    100.71 o 
  -4  18  12        0.14       72.70    110.54 o 
  -2  18  12       83.74      265.45    139.43 o 
   0  18  12     1931.53     2128.01    337.50 o 
   2  18  12       48.50      182.02    204.77 o 
 -21  19  12     1126.48     1246.70    118.04 o 
 -19  19  12     2967.57     2926.03    162.01 o 
 -17  19  12     1277.94     1458.59    165.99 o 
 -15  19  12      442.22      367.39    122.61 o 
 -13  19  12     3953.01     4039.08    181.81 o 
 -11  19  12     1881.03     1985.90    166.25 o 
  -9  19  12      166.98      110.42    104.91 o 
  -7  19  12     3928.51     3931.33    219.24 o 
  -5  19  12      127.44      320.53    116.37 o 
  -3  19  12      654.67     1024.63    185.81 o 
  -1  19  12     4044.17     4201.67    326.12 o 
   1  19  12     1456.45     1152.80    227.53 o 
 -20  20  12     7804.17     7875.99    226.04 o 
 -18  20  12     8769.26     8836.66    209.09 o 
 -16  20  12      575.56      527.45    106.50 o 
 -14  20  12     5321.26     5812.79    205.53 o 
 -12  20  12     7585.15     7591.56    217.84 o 
 -10  20  12      430.10      593.96    152.77 o 
  -8  20  12     6614.61     6555.87    254.69 o 
  -6  20  12     4156.44     4280.47    184.91 o 
  -4  20  12       12.50      173.72    141.43 o 
  -2  20  12     3712.61     3458.41    295.79 o 
   0  20  12     4778.98     4998.01    348.88 o 
 -17  21  12     3684.84     3757.40    213.48 o 
 -15  21  12     3451.71     3347.32    206.00 o 
 -13  21  12    14708.65    14625.41    372.00 o 
 -11  21  12     3554.85     3936.22    333.71 o 
  -9  21  12     6486.38     6772.73    379.21 o 
  -7  21  12    15425.95    16131.68    530.90 o 
  -5  21  12     2832.43     2397.70    179.12 o 
  -3  21  12     3144.49     2927.52    273.03 o 
 -10  22  12       21.25      189.61    219.94 o 
 -33   1  13     1676.98     1389.23    163.50 o 
 -31   1  13     4838.71     5085.12    183.91 o 
 -29   1  13       28.88       96.07     96.33 o 
 -27   1  13     1380.58     1510.84     88.63 o 
 -25   1  13     4347.56     4383.32    140.23 o 
 -23   1  13      515.48      650.74     69.79 o 
 -21   1  13    12095.41    12084.44    211.12 o 
 -19   1  13    10284.75    10019.96    129.15 o 
 -17   1  13      722.01      807.71     50.88 o 
 -15   1  13    13635.83    13177.73    124.34 o 
 -13   1  13     4578.69     4576.11     62.20 o 
 -11   1  13     2032.76     2042.68     45.40 o 
  -9   1  13    16837.62    16514.81    164.91 o 
  -7   1  13       40.88       37.04     27.31 o 
  -5   1  13     3978.14     3861.41     60.50 o 
  -3   1  13     2815.25     2747.86     89.04 o 
  -1   1  13       19.73      255.71     44.19 o 
   1   1  13     6741.02     6737.01    157.15 o 
   3   1  13      578.49      547.78     54.56 o 
   5   1  13      507.94      542.49     56.33 o 
   7   1  13     2194.16     1973.12     95.38 o 
   9   1  13     1381.49     1344.69    147.41 o 
  11   1  13        2.54      -64.24    136.67 o 
 -34   2  13      216.67      195.12    147.41 o 
 -32   2  13     6378.12     6531.27    240.61 o 
 -30   2  13     2620.54     2392.75    250.28 o 
 -28   2  13     3835.35     4001.59    162.44 o 
 -26   2  13    12094.66    12087.13    300.12 o 
 -24   2  13     8887.99     9124.81    161.68 o 
 -22   2  13    16914.54    17279.61    242.97 o 
 -20   2  13    23815.59    23424.37    267.78 o 
 -18   2  13     7780.38     7261.34    106.54 o 
 -16   2  13    20082.35    20445.02    184.92 o 
 -14   2  13    40626.72    39542.37    353.60 o 
 -12   2  13       17.46       90.79     29.25 o 
 -10   2  13    27790.66    27650.92    259.75 o 
  -8   2  13    28526.65    27494.82    190.23 o 
  -6   2  13     2497.53     2396.02     69.57 o 
  -4   2  13    14782.52    14943.87    140.14 o 
  -2   2  13     9425.91     9411.19    115.35 o 
   0   2  13    11405.10    11602.60    135.04 o 
   2   2  13    19239.68    19054.94    191.92 o 
   4   2  13     1626.26     1758.30     67.82 o 
   6   2  13     4347.12     4296.48    124.97 o 
   8   2  13    10386.69    10574.69    188.58 o 
  10   2  13      111.16        5.76    133.75 o 
  12   2  13     2339.15     2420.14    185.81 o 
 -33   3  13     5236.47     5026.29    230.42 o 
 -31   3  13    11569.38    11605.32    383.00 o 
 -29   3  13     1699.83     1546.40    146.82 o 
 -27   3  13    18617.79    18957.82    272.28 o 
 -25   3  13    24195.07    24018.25    289.84 o 
 -23   3  13     1973.83     1974.11     77.44 o 
 -21   3  13    45399.69    46152.29    465.93 o 
 -19   3  13    12968.10    12999.54    220.72 o 
 -17   3  13      762.85      869.92     54.57 o 
 -15   3  13    83942.44    82355.29    577.47 o 
 -13   3  13     6544.34     6410.22    114.76 o 
 -11   3  13    16102.34    16800.55    160.89 o 
  -9   3  13    71413.12    71536.06    508.11 o 
  -7   3  13     4565.17     4329.76     66.98 o 
  -5   3  13    27238.65    26773.79    222.74 o 
  -3   3  13    44936.89    43688.76    363.70 o 
  -1   3  13     2479.35     2478.64     73.10 o 
   1   3  13    34823.53    34802.09    301.81 o 
   3   3  13    14328.68    14178.20    321.65 o 
   5   3  13       24.62      132.51     70.90 o 
   7   3  13    20262.13    20512.84    269.16 o 
   9   3  13     5597.21     5428.08    150.28 o 
  11   3  13      587.74      446.91    144.50 o 
 -34   4  13     2589.11     2359.90    184.96 o 
 -32   4  13    20356.60    19307.32    405.89 o 
 -30   4  13     4707.85     4756.59    220.19 o 
 -28   4  13    15633.97    15830.69    342.15 o 
 -26   4  13    28968.66    29383.58    431.01 o 
 -24   4  13     8623.77     8262.44    144.18 o 
 -22   4  13    40479.53    41078.72    378.76 o 
 -20   4  13    36926.40    37506.44    346.50 o 
 -18   4  13     1671.57     1682.82     60.89 o 
 -16   4  13    76759.91    76884.64    588.90 o 
 -14   4  13    91006.98    89562.38    674.29 o 
 -12   4  13       12.03       59.24     38.66 o 
 -10   4  13    63598.79    63726.93    484.00 o 
  -8   4  13    68984.86    68451.78    495.56 o 
  -6   4  13     6812.07     6915.50     96.01 o 
  -4   4  13    39021.07    38932.21    328.19 o 
  -2   4  13    41694.56    41823.14    381.83 o 
   0   4  13     7813.05     7647.43    123.78 o 
   2   4  13    38984.45    40315.93    379.82 o 
   4   4  13     6890.44     6469.06    141.15 o 
   6   4  13     4774.22     4658.35    134.58 o 
   8   4  13    24050.77    25160.47    318.37 o 
  10   4  13     2724.62     2757.32    144.37 o 
  12   4  13     1838.72     1865.72    174.23 o 
 -33   5  13    14310.76    13763.58    352.00 o 
 -31   5  13    25434.32    25673.27    488.05 o 
 -29   5  13     4397.22     4502.11    276.82 o 
 -27   5  13    29460.55    28658.22    396.28 o 
 -25   5  13    28074.32    28368.48    311.92 o 
 -23   5  13     4306.76     4392.41    135.11 o 
 -21   5  13    55476.79    56245.73    533.78 o 
 -19   5  13    11120.58    11177.52    139.71 o 
 -17   5  13    13367.85    13419.85    154.62 o 
 -15   5  13    88145.63    87505.59    706.18 o 
 -13   5  13     7980.00     7813.36     82.96 o 
 -11   5  13    39390.41    39179.85    455.58 o 
  -9   5  13    94735.16    95820.39    680.92 o 
  -7   5  13     1877.89     1821.31     77.04 o 
  -5   5  13    37159.39    37084.38    315.17 o 
  -3   5  13    58630.74    58023.81    470.63 o 
  -1   5  13     6154.18     6169.65    110.82 o 
   1   5  13    37033.83    37477.57    357.38 o 
   3   5  13    24013.77    24101.26    291.96 o 
   5   5  13      729.06      745.56     83.30 o 
   7   5  13    16239.66    16459.90    242.47 o 
   9   5  13    14526.73    14929.77    331.56 o 
  11   5  13       44.27       90.58    142.04 o 
 -32   6  13    30252.93    30804.95    560.35 o 
 -30   6  13     3362.32     3012.85    193.06 o 
 -28   6  13    27167.84    27104.02    396.23 o 
 -26   6  13    32247.09    33026.62    356.24 o 
 -24   6  13     1672.56     1715.41     85.04 o 
 -22   6  13    52102.07    53334.45    515.55 o 
 -20   6  13    35949.43    36283.88    367.58 o 
 -18   6  13      376.42      337.09     50.09 o 
 -16   6  13    43353.19    43203.21    399.89 o 
 -14   6  13    42664.46    42098.14    390.04 o 
 -12   6  13     5456.13     5416.86     90.08 o 
 -10   6  13    62517.54    62493.20    544.93 o 
  -8   6  13    40133.11    40113.68    368.29 o 
  -6   6  13     2546.85     2462.29     95.15 o 
  -4   6  13    38562.61    38023.41    325.72 o 
  -2   6  13    33243.96    33257.88    293.35 o 
   0   6  13     3948.69     3887.63     99.25 o 
   2   6  13    34747.95    34800.01    385.84 o 
   4   6  13    11783.58    11919.92    193.24 o 
   6   6  13     3103.25     2855.21    194.78 o 
   8   6  13    22850.20    23511.18    423.68 o 
  10   6  13     4046.30     4202.35    179.42 o 
 -33   7  13    22396.53    22979.71    463.25 o 
 -31   7  13    16916.98    16807.25    739.46 o 
 -29   7  13     3961.00     3572.48    191.35 o 
 -27   7  13    43468.84    43289.40    731.48 o 
 -25   7  13    14812.84    14534.44    203.78 o 
 -23   7  13     8586.13     8617.53    149.50 o 
 -21   7  13    43137.52    42999.65    499.50 o 
 -19   7  13     6893.63     7076.26    113.36 o 
 -17   7  13     7621.47     7770.38    159.68 o 
 -15   7  13    58089.86    57757.75    572.57 o 
 -13   7  13     4438.30     4465.99     86.12 o 
 -11   7  13    16619.20    17202.81    184.49 o 
  -9   7  13    50965.51    52292.02    466.11 o 
  -7   7  13    10659.26    10525.41    139.98 o 
  -5   7  13     9998.44    10056.45    136.76 o 
  -3   7  13    32859.41    31995.31    302.43 o 
  -1   7  13     4829.53     4932.99    121.02 o 
   1   7  13    22423.24    22687.29    277.64 o 
   3   7  13    32513.38    32357.41    368.65 o 
   5   7  13     2350.50     2244.00    107.09 o 
   7   7  13    13354.34    13308.71    253.89 o 
   9   7  13    13711.49    14447.34    280.81 o 
  11   7  13       88.69       17.25    113.68 o 
 -32   8  13    19642.37    19929.00    599.15 o 
 -30   8  13     1282.84     1254.42    185.81 o 
 -28   8  13    20131.16    20110.71    332.78 o 
 -26   8  13    24830.48    24976.91    373.31 o 
 -24   8  13       48.91        6.95     71.65 o 
 -22   8  13    22713.38    23121.36    296.84 o 
 -20   8  13    23823.35    24089.30    259.63 o 
 -18   8  13      127.70      154.83     58.96 o 
 -16   8  13    24751.72    24168.17    275.83 o 
 -14   8  13    23341.36    23703.43    239.32 o 
 -12   8  13     1285.92     1323.31     64.10 o 
 -10   8  13    26503.25    26545.09    262.80 o 
  -8   8  13    14100.60    14265.31    169.63 o 
  -6   8  13      749.15      761.84     58.72 o 
  -4   8  13    18261.23    18258.31    206.62 o 
  -2   8  13    11392.03    11547.22    225.45 o 
   0   8  13     1153.19     1128.70     82.15 o 
   2   8  13    18779.24    19037.66    255.61 o 
   4   8  13     5016.12     5203.26    143.73 o 
   6   8  13     3976.58     3844.95    163.20 o 
   8   8  13    13868.79    14497.50    277.30 o 
  10   8  13     4725.49     5071.98    194.09 o 
 -31   9  13     4320.43     4038.79    236.89 o 
 -29   9  13     1676.28     1614.90    134.81 o 
 -27   9  13    18391.63    17845.56    411.19 o 
 -25   9  13     4571.14     4735.09    171.91 o 
 -23   9  13     2961.41     3067.98    182.81 o 
 -21   9  13    17732.54    17235.52    271.47 o 
 -19   9  13     6726.16     6457.89    135.08 o 
 -17   9  13     9759.06     9670.32    156.53 o 
 -15   9  13    20372.11    19945.76    212.82 o 
 -13   9  13     8397.42     8196.36    121.82 o 
 -11   9  13    15387.61    15529.25    179.68 o 
  -9   9  13    16362.27    16679.89    191.50 o 
  -7   9  13     1318.44     1275.48     78.25 o 
  -5   9  13     7195.44     7113.05    125.99 o 
  -3   9  13    16389.96    16375.94    275.86 o 
  -1   9  13      982.70      807.58     77.67 o 
   1   9  13     3904.27     3798.89    126.67 o 
   3   9  13     9348.18     9350.97    176.88 o 
   5   9  13      148.79      240.48    100.52 o 
   7   9  13     4655.01     4925.99    204.69 o 
   9   9  13     6468.44     6880.29    207.05 o 
 -30  10  13       27.59      111.47    117.75 o 
 -28  10  13     5710.23     5777.75    189.13 o 
 -26  10  13    12839.01    12965.51    255.66 o 
 -24  10  13        7.48       64.19     95.54 o 
 -22  10  13     1517.49     1601.29    111.07 o 
 -20  10  13     9281.48     9199.91    193.19 o 
 -18  10  13        9.64       20.41     63.55 o 
 -16  10  13    10067.69     9996.71    157.91 o 
 -14  10  13    10763.42    10839.00    146.39 o 
 -12  10  13        3.90       19.18     51.11 o 
 -10  10  13    13350.58    13314.65    177.04 o 
  -8  10  13     4675.49     4746.38    104.08 o 
  -6  10  13      690.53      626.29     62.34 o 
  -4  10  13     7038.75     7107.97    145.65 o 
  -2  10  13     1213.27     1169.67     84.08 o 
   0  10  13      165.91      164.11     76.74 o 
   2  10  13     5745.33     5943.90    150.20 o 
   4  10  13     1627.80     1604.68    120.49 o 
   6  10  13      859.70      651.00    115.25 o 
   8  10  13      953.85      765.54    125.47 o 
 -31  11  13       21.72     -111.20    128.10 o 
 -29  11  13     1446.98     1513.81    137.93 o 
 -27  11  13      700.24      952.90    118.67 o 
 -25  11  13      128.72       41.38    105.75 o 
 -23  11  13      161.54      290.31     99.28 o 
 -21  11  13       26.50       89.93     87.23 o 
 -19  11  13     1637.50     1711.19    106.05 o 
 -17  11  13     1072.07     1181.23     77.36 o 
 -15  11  13     2059.88     2091.49     83.16 o 
 -13  11  13     1392.30     1513.41     67.95 o 
 -11  11  13     2412.99     2396.37     85.86 o 
  -9  11  13     2009.28     1989.40     77.65 o 
  -7  11  13     1669.58     1554.43     71.69 o 
  -5  11  13      365.64      431.00     64.34 o 
  -3  11  13     1381.77     1305.96     87.09 o 
  -1  11  13      305.95      349.89     77.54 o 
   1  11  13      336.00      356.54     85.26 o 
   3  11  13     1816.25     2004.94    269.24 o 
   5  11  13     1122.28     1208.95    150.16 o 
   7  11  13     1033.91     1036.09    129.55 o 
   9  11  13      135.79      154.30    147.41 o 
 -30  12  13       84.03      192.07    126.38 o 
 -28  12  13     1602.83     1763.98    213.77 o 
 -26  12  13      140.49      111.78    110.22 o 
 -24  12  13       13.16      108.23    102.16 o 
 -22  12  13     5459.08     4984.62    171.46 o 
 -20  12  13      464.77      581.00     95.85 o 
 -18  12  13     1514.75     1520.38    105.25 o 
 -16  12  13     2054.10     2134.89     81.39 o 
 -14  12  13      142.44      531.28    107.35 o 
 -12  12  13       19.57      125.22     57.04 o 
 -10  12  13      459.43      467.64     62.62 o 
  -8  12  13      382.61      426.32     63.51 o 
  -6  12  13      301.81      282.81     66.42 o 
  -4  12  13      288.08      259.48     75.70 o 
  -2  12  13      775.42      763.73     85.01 o 
   0  12  13       13.94      -11.94     80.53 o 
   2  12  13      131.28      346.45    125.94 o 
   4  12  13      394.80      467.99    136.67 o 
   6  12  13      564.04      457.95    147.41 o 
   8  12  13     1026.23     1154.41    250.28 o 
 -29  13  13     1060.21      906.90    134.01 o 
 -27  13  13     2892.37     2731.42    156.28 o 
 -25  13  13     1713.74     1658.11    154.85 o 
 -23  13  13     1765.76     1570.15    122.20 o 
 -21  13  13     9489.84     9309.21    209.91 o 
 -19  13  13      165.18      281.56     95.44 o 
 -17  13  13      459.54      512.42     93.95 o 
 -15  13  13     9233.11     9456.84    145.13 o 
 -13  13  13      275.73      493.96     63.78 o 
 -11  13  13      103.46      205.77     61.95 o 
  -9  13  13     3466.46     3195.74    156.72 o 
  -7  13  13      793.64      834.99     72.53 o 
  -5  13  13     2327.70     2061.03     98.49 o 
  -3  13  13     5573.01     5235.23    142.17 o 
  -1  13  13     2145.30     2106.67    107.09 o 
   1  13  13     2312.21     2462.12    379.21 o 
   3  13  13     2691.74     2629.99    523.31 o 
   5  13  13     1274.96     1390.96    160.62 o 
   7  13  13     2691.21     2819.02    193.06 o 
 -28  14  13     5128.42     5043.30    205.93 o 
 -26  14  13     4102.75     3653.10    175.56 o 
 -24  14  13      141.99      162.13    111.81 o 
 -22  14  13    19208.18    19299.51    322.20 o 
 -20  14  13    12435.16    11995.70    240.30 o 
 -18  14  13      145.23      303.90     97.54 o 
 -16  14  13    12323.88    11990.63    230.01 o 
 -14  14  13    13582.50    13972.51    183.85 o 
 -12  14  13      533.94      671.30     68.45 o 
 -10  14  13    11704.91    11544.56    168.22 o 
  -8  14  13    11638.89    11630.40    205.16 o 
  -6  14  13     1555.87     1413.53     93.70 o 
  -4  14  13    12216.00    11895.70    199.85 o 
  -2  14  13     8344.40     8247.12    173.40 o 
   0  14  13     1081.82     1032.41    136.67 o 
   2  14  13     7991.33     7724.24    284.41 o 
   4  14  13     3051.04     2888.90    187.47 o 
   6  14  13      567.35      374.42    152.77 o 
 -27  15  13    12008.08    12000.26    356.21 o 
 -25  15  13     9678.74     9628.99    237.86 o 
 -23  15  13     2191.28     2072.80    139.94 o 
 -21  15  13    36966.23    36899.97    505.98 o 
 -19  15  13    14532.62    15069.88    404.00 o 
 -17  15  13     3911.89     4015.91    163.44 o 
 -15  15  13    29556.93    29977.29    416.53 o 
 -13  15  13     9180.94     8938.97    149.60 o 
 -11  15  13     7995.10     8009.90    200.89 o 
  -9  15  13    30191.24    30486.20    319.54 o 
  -7  15  13     2675.56     2450.81    108.03 o 
  -5  15  13    12017.69    11986.87    202.80 o 
  -3  15  13    18441.41    18312.27    267.07 o 
  -1  15  13      600.02      470.22    136.04 o 
   1  15  13    11919.07    11840.22    305.54 o 
   3  15  13    10323.09     9917.03    295.79 o 
   5  15  13      150.38       53.09    197.19 o 
 -26  16  13    19682.97    20171.82    355.90 o 
 -24  16  13     3262.19     2788.54    155.52 o 
 -22  16  13    12289.58    12059.99    366.71 o 
 -20  16  13    26312.88    26684.07    498.66 o 
 -18  16  13      369.80      372.96    109.86 o 
 -16  16  13    25153.40    25449.45    380.20 o 
 -14  16  13    28465.33    28952.88    411.00 o 
 -12  16  13       32.07       13.30     70.57 o 
 -10  16  13    29476.90    29459.47    312.90 o 
  -8  16  13    18434.98    18631.57    255.86 o 
  -6  16  13     2309.69     2270.35    111.82 o 
  -4  16  13    32746.49    32569.70    388.62 o 
  -2  16  13     9067.18     8888.27    215.99 o 
   0  16  13     5801.06     5226.38    227.50 o 
   2  16  13    22871.43    24107.72    469.04 o 
   4  16  13     5444.62     5775.42    249.33 o 
 -25  17  13    12856.04    13657.91    292.00 o 
 -23  17  13     1163.17      981.70    130.70 o 
 -21  17  13    28414.83    29203.89    436.81 o 
 -19  17  13    15774.69    15452.65    293.01 o 
 -17  17  13     4598.17     4218.46    179.26 o 
 -15  17  13    37365.25    37897.22    511.60 o 
 -13  17  13    11770.01    12153.11    294.21 o 
 -11  17  13     9536.57     9653.25    184.97 o 
  -9  17  13    30111.70    30243.50    359.08 o 
  -7  17  13     3732.86     3874.51    139.03 o 
  -5  17  13    20324.46    20068.37    325.47 o 
  -3  17  13    34200.25    34822.72    481.54 o 
  -1  17  13      633.24      406.36    118.06 o 
   1  17  13    11046.00    10651.80    302.97 o 
   3  17  13    14353.05    14630.00    500.56 o 
 -22  18  13     7944.21     8018.57    292.69 o 
 -20  18  13    26740.05    26693.10    514.91 o 
 -18  18  13      539.20      613.81    121.58 o 
 -16  18  13    19999.77    20565.52    341.32 o 
 -14  18  13    23985.55    25089.03    383.99 o 
 -12  18  13       23.38     -107.95    107.95 o 
 -10  18  13    27493.05    28370.07    404.10 o 
  -8  18  13    16538.03    16549.67    247.16 o 
  -6  18  13     2146.47     1998.82    138.33 o 
  -4  18  13    35604.29    35879.97    494.76 o 
  -2  18  13    13417.06    14269.76    458.53 o 
   0  18  13     1293.51     1086.02    193.40 o 
 -21  19  13    12345.35    12503.12    280.30 o 
 -19  19  13     7408.29     7831.79    310.40 o 
 -17  19  13     8950.95     8846.02    236.32 o 
 -15  19  13    18129.12    17955.95    320.17 o 
 -13  19  13     6127.28     6425.65    246.27 o 
 -11  19  13     7962.68     7562.46    260.06 o 
  -9  19  13    19412.05    20087.88    329.61 o 
  -7  19  13     1748.20     1455.04    132.17 o 
  -5  19  13     7231.31     7019.91    249.21 o 
  -3  19  13    12122.28    12363.54    267.03 o 
  -1  19  13       34.76      143.69    147.41 o 
 -18  20  13       38.42      209.38    123.11 o 
 -16  20  13     7428.68     7368.71    344.26 o 
 -14  20  13     4654.45     4780.00    214.97 o 
 -12  20  13       92.92      213.46    147.89 o 
 -10  20  13     9994.15    10812.16    305.68 o 
  -8  20  13     4281.37     4301.37    196.38 o 
  -6  20  13       35.20        7.87    116.71 o 
  -4  20  13    10093.98    10868.53    576.40 o 
 -15  21  13     2668.06     2575.12    162.01 o 
 -13  21  13     1014.90     1289.72    171.61 o 
 -11  21  13      298.67      443.68    160.89 o 
  -9  21  13     1086.46     1120.70    174.23 o 
  -7  21  13      521.44      599.15    235.11 o 
 -34   0  14    28009.93    28486.40    720.50 o 
 -32   0  14     5378.52     5180.04    303.37 o 
 -30   0  14    36517.02    37358.35    618.00 o 
 -28   0  14    45103.22    44724.26   1046.62 o 
 -26   0  14     2399.79     2327.46    161.93 o 
 -24   0  14    46268.36    44931.57    759.49 o 
 -22   0  14    56994.80    57451.02    712.38 o 
 -20   0  14     6366.99     6479.97    267.07 o 
 -18   0  14    39219.75    39574.21    501.72 o 
 -16   0  14    66880.97    65818.85    859.33 o 
 -14   0  14     5476.88     5344.07    171.61 o 
 -12   0  14    59122.77    57127.15    700.13 o 
 -10   0  14    41403.41    39947.99    364.99 o 
  -8   0  14     3827.24     3774.04    121.51 o 
  -6   0  14    48657.41    47936.40    488.34 o 
  -4   0  14    13986.58    13705.23    205.86 o 
  -2   0  14     3331.64     3386.86    116.37 o 
   0   0  14    46003.90    45059.40    555.61 o 
   2   0  14     7932.93     7805.65    166.28 o 
   4   0  14     2275.96     2095.82    104.91 o 
   6   0  14    34671.08    35381.32    453.75 o 
   8   0  14     7345.00     6886.49    333.71 o 
  10   0  14     3401.16     3094.37    265.45 o 
 -33   1  14    12372.19    12527.68    313.42 o 
 -31   1  14     4337.26     4382.76    178.81 o 
 -29   1  14    58097.11    58432.75    732.27 o 
 -27   1  14    16611.53    16532.59    306.09 o 
 -25   1  14     7780.51     8132.15    183.77 o 
 -23   1  14    86174.95    86938.28    898.78 o 
 -21   1  14     6354.53     6603.37    112.69 o 
 -19   1  14    13429.45    13550.22    156.22 o 
 -17   1  14    68393.82    68925.45    532.25 o 
 -15   1  14    11462.36    11233.70    112.38 o 
 -13   1  14    31160.88    30511.98    235.92 o 
 -11   1  14    46195.12    45883.32    336.19 o 
  -9   1  14     9911.59     9516.33     84.82 o 
  -7   1  14    37836.34    37057.55    277.24 o 
  -5   1  14    33276.90    32983.47    250.10 o 
  -3   1  14     3018.87     3129.07     76.75 o 
  -1   1  14    25442.40    24961.68    230.59 o 
   1   1  14    32940.95    32622.15    289.49 o 
   3   1  14     1669.23     1684.11     68.97 o 
   5   1  14    14150.97    14016.42    168.67 o 
   7   1  14    23894.11    24758.45    576.44 o 
   9   1  14        6.28      -28.63    131.31 o 
 -34   2  14    11464.24    11358.28    308.05 o 
 -32   2  14     3030.62     2877.69    150.98 o 
 -30   2  14    15526.30    16087.99    391.06 o 
 -28   2  14    26053.53    26268.16    387.71 o 
 -26   2  14     1288.86     1270.19     84.32 o 
 -24   2  14    34612.77    35289.58    417.14 o 
 -22   2  14    25164.22    24969.60    289.64 o 
 -20   2  14     2770.01     2593.08    108.53 o 
 -18   2  14    48708.91    48738.58    392.59 o 
 -16   2  14    63139.95    63015.77    449.62 o 
 -14   2  14     3181.99     3209.92     70.29 o 
 -12   2  14    42737.89    43240.99    350.99 o 
 -10   2  14    44401.45    43856.16    329.17 o 
  -8   2  14     2734.39     2712.88     57.75 o 
  -6   2  14    53765.15    52428.07    378.68 o 
  -4   2  14    19311.45    18710.17    198.75 o 
  -2   2  14     2901.95     2992.23     78.67 o 
   0   2  14    41193.76    41199.54    349.82 o 
   2   2  14    15951.54    15940.75    173.87 o 
   4   2  14     1846.38     1875.25     72.96 o 
   6   2  14    23913.31    24277.66    440.07 o 
   8   2  14     3572.43     3732.46    206.00 o 
  10   2  14     3448.08     3688.88    216.75 o 
 -33   3  14     6437.26     6377.74    354.09 o 
 -31   3  14      172.17      144.10    144.10 o 
 -29   3  14    16335.92    16467.61    429.55 o 
 -27   3  14    11257.06    11086.98    229.85 o 
 -25   3  14      887.96      944.68     72.35 o 
 -23   3  14    32668.43    33030.48    320.62 o 
 -21   3  14     6199.75     5942.11    125.33 o 
 -19   3  14     7019.55     7203.32    132.02 o 
 -17   3  14    41592.39    41225.07    374.04 o 
 -15   3  14    11753.82    11639.86    142.95 o 
 -13   3  14    19301.59    19119.77    182.96 o 
 -11   3  14    56198.09    55685.54    407.83 o 
  -9   3  14    10610.88    10278.43    106.97 o 
  -7   3  14    16596.32    16615.97    174.50 o 
  -5   3  14    25364.45    25349.06    217.10 o 
  -3   3  14      748.88      834.84     57.58 o 
  -1   3  14    17646.22    18182.17    236.90 o 
   1   3  14    17181.40    17104.05    199.29 o 
   3   3  14      326.27      417.74     58.12 o 
   5   3  14     9831.81    10131.99    180.04 o 
   7   3  14     7378.85     7552.89    307.71 o 
   9   3  14      498.03      384.42    136.67 o 
 -34   4  14     3034.84     2961.96    157.51 o 
 -32   4  14      836.98      540.20    149.87 o 
 -30   4  14      598.72      556.77    134.79 o 
 -28   4  14     4656.72     4805.34    175.05 o 
 -26   4  14      576.02      553.85     75.91 o 
 -24   4  14     5354.41     5304.31    115.17 o 
 -22   4  14    13842.78    13792.12    172.08 o 
 -20   4  14       10.82       76.59     50.95 o 
 -18   4  14    11921.21    12058.94    135.27 o 
 -16   4  14    14204.46    13892.69    142.30 o 
 -14   4  14       44.21       20.55     44.69 o 
 -12   4  14    36698.54    36043.00    301.48 o 
 -10   4  14    26898.33    26686.47    198.22 o 
  -8   4  14      880.67      898.42     43.43 o 
  -6   4  14    16531.59    16641.70    159.95 o 
  -4   4  14     5362.99     5440.23     88.40 o 
  -2   4  14     3423.66     3387.02     93.05 o 
   0   4  14    13108.99    13480.32    271.96 o 
   2   4  14     1797.62     1669.89     85.84 o 
   4   4  14     2104.41     1905.08     96.64 o 
   6   4  14     5855.34     6238.35    159.06 o 
   8   4  14      419.43      309.91    111.41 o 
  10   4  14      925.57      889.62    157.59 o 
 -33   5  14      340.47      193.26    144.50 o 
 -31   5  14      114.32      205.50    139.13 o 
 -29   5  14      316.62      191.00    129.35 o 
 -27   5  14     5056.66     5203.20    146.91 o 
 -25   5  14       13.30      164.46     67.93 o 
 -23   5  14      718.89      653.68     71.41 o 
 -21   5  14     3853.85     3681.32    104.82 o 
 -19   5  14     2092.92     2159.57     70.91 o 
 -17   5  14    13566.12    13796.35    190.23 o 
 -15   5  14    10371.01     9860.33    113.76 o 
 -13   5  14      248.72      300.98     33.03 o 
 -11   5  14    10840.33    10785.49    172.85 o 
  -9   5  14      719.68      760.25     47.15 o 
  -7   5  14     3325.37     3295.90    119.28 o 
  -5   5  14     6617.87     6306.60    101.34 o 
  -3   5  14        2.98        9.50     51.90 o 
  -1   5  14     2760.61     2866.44     97.88 o 
   1   5  14     2433.75     2398.31     91.08 o 
   3   5  14       89.42       -1.34     76.59 o 
   5   5  14     2986.25     2982.81    127.35 o 
   7   5  14      193.54      243.18    117.87 o 
   9   5  14      225.32      135.77    113.68 o 
 -32   6  14      380.07      349.02    155.48 o 
 -30   6  14     1682.52     1478.12    154.89 o 
 -28   6  14       78.53       67.57    100.11 o 
 -26   6  14     1293.87     1502.39     95.97 o 
 -24   6  14     2206.99     2204.42     95.10 o 
 -22   6  14     1515.38     1403.12     77.07 o 
 -20   6  14     2500.03     2306.81     98.54 o 
 -18   6  14       91.90      190.29     49.49 o 
 -16   6  14     1287.69     1232.69     65.63 o 
 -14   6  14     4040.35     3769.31     86.99 o 
 -12   6  14      506.04      601.64     45.78 o 
 -10   6  14      280.03      309.46     46.12 o 
  -8   6  14       14.90      -22.75     46.90 o 
  -6   6  14      358.23      423.92     70.78 o 
  -4   6  14      150.82       78.48     49.05 o 
  -2   6  14      883.85      883.96     64.88 o 
   0   6  14     1055.64     1074.71     98.37 o 
   2   6  14        5.67      -39.82     75.84 o 
   4   6  14     1435.74     1443.36     98.49 o 
   6   6  14       31.25       15.06    102.11 o 
   8   6  14      424.79      335.76    113.68 o 
 -33   7  14     1103.61     1151.14    169.36 o 
 -31   7  14      223.97      129.49    143.61 o 
 -29   7  14     6796.34     6769.74    237.05 o 
 -27   7  14      463.78      495.87    104.85 o 
 -25   7  14      404.52      459.46     85.14 o 
 -23   7  14    11342.17    11277.68    172.11 o 
 -21   7  14      113.30      119.20     62.77 o 
 -19   7  14     1582.81     1480.92     67.57 o 
 -17   7  14    14261.28    13874.26    169.65 o 
 -15   7  14     2166.80     2069.52    109.75 o 
 -13   7  14     5580.78     5530.93     95.08 o 
 -11   7  14     1704.35     1648.34     90.51 o 
  -9   7  14     1405.80     1296.93     59.28 o 
  -7   7  14    10069.69     9892.09    136.55 o 
  -5   7  14     7185.82     6812.86    119.80 o 
  -3   7  14     2789.65     2587.31     81.25 o 
  -1   7  14     3258.92     3093.00    131.83 o 
   1   7  14     3362.57     3058.61    124.33 o 
   3   7  14      147.22      169.72     80.39 o 
   5   7  14      718.62      590.54    158.86 o 
   7   7  14     3009.18     2813.56    145.78 o 
   9   7  14      119.19      -16.71    113.68 o 
 -32   8  14     3066.83     3185.41    211.78 o 
 -30   8  14     5983.54     6186.45    207.35 o 
 -28   8  14     8398.47     7889.93    206.88 o 
 -26   8  14     1713.79     1643.67    118.12 o 
 -24   8  14    13137.40    12943.35    190.98 o 
 -22   8  14    19438.31    19525.18    238.76 o 
 -20   8  14      149.22      142.06     60.46 o 
 -18   8  14    12142.65    12014.43    175.98 o 
 -16   8  14    40284.73    39811.36    417.14 o 
 -14   8  14     1490.24     1492.02     65.77 o 
 -12   8  14    17862.50    18031.94    197.96 o 
 -10   8  14    24333.22    23967.88    246.27 o 
  -8   8  14       32.62        6.52     52.45 o 
  -6   8  14    23218.04    22916.98    244.72 o 
  -4   8  14    12786.40    12370.35    166.95 o 
  -2   8  14      488.21      541.22     74.53 o 
   0   8  14    12147.91    11917.46    192.03 o 
   2   8  14      945.29      876.27     91.79 o 
   4   8  14     3146.57     2959.23    148.02 o 
   6   8  14    13989.03    14760.40    292.82 o 
   8   8  14      787.91      659.22    123.71 o 
 -31   9  14      290.23       37.58    133.99 o 
 -29   9  14    19487.63    19868.67    338.42 o 
 -27   9  14     9192.07     9139.41    220.68 o 
 -25   9  14      917.21      948.02    110.22 o 
 -23   9  14    48108.16    47727.72    534.31 o 
 -21   9  14    15049.72    15024.16    280.24 o 
 -19   9  14     1842.67     1714.08    105.10 o 
 -17   9  14    56470.13    56360.68    570.57 o 
 -15   9  14    16399.80    15916.92    184.97 o 
 -13   9  14    19056.20    19090.38    209.69 o 
 -11   9  14    49747.35    49213.37    448.95 o 
  -9   9  14    10691.30    10439.81    202.89 o 
  -7   9  14    30516.59    30679.98    308.71 o 
  -5   9  14    40169.55    40017.97    400.10 o 
  -3   9  14     2918.49     2928.28    112.09 o 
  -1   9  14    25448.37    25757.33    312.48 o 
   1   9  14    19657.59    20016.78    270.78 o 
   3   9  14        8.36        2.90     97.73 o 
   5   9  14    12955.28    12819.97    253.29 o 
   7   9  14    10437.65    11254.93    253.74 o 
 -30  10  14     9437.02     9050.67    315.78 o 
 -28  10  14    21623.60    22557.66    362.61 o 
 -26  10  14     2500.72     2398.53    145.25 o 
 -24  10  14    22271.57    21752.09    407.69 o 
 -22  10  14    48491.89    48200.16    601.81 o 
 -20  10  14     1374.11     1532.66     84.38 o 
 -18  10  14    28276.48    28583.26    327.40 o 
 -16  10  14    59925.24    58909.49    595.91 o 
 -14  10  14      143.05      165.14     55.85 o 
 -12  10  14    47209.90    46920.41    434.45 o 
 -10  10  14    44003.89    44420.73    416.42 o 
  -8  10  14     3370.60     3310.36    101.78 o 
  -6  10  14    48705.85    49426.87    462.06 o 
  -4  10  14    19016.79    18217.34    241.55 o 
  -2  10  14     5949.21     5288.59    138.08 o 
   0  10  14    40324.73    41456.21    456.82 o 
   2  10  14     5299.68     4967.23    191.38 o 
   4  10  14     3850.06     3492.63    170.74 o 
   6  10  14    18031.16    18627.76    444.91 o 
   8  10  14     1524.14     1308.85    168.36 o 
 -31  11  14      571.11      340.00    132.48 o 
 -29  11  14    25347.44    25968.14    407.84 o 
 -27  11  14    19703.03    19212.53    324.11 o 
 -25  11  14     2111.83     1897.62    128.04 o 
 -23  11  14    43631.45    44676.61    574.88 o 
 -21  11  14    17718.29    17652.98    287.77 o 
 -19  11  14     6932.20     6846.67    145.79 o 
 -17  11  14    58856.38    58160.71    594.48 o 
 -15  11  14    15334.64    15484.88    189.63 o 
 -13  11  14    21263.51    21579.17    235.69 o 
 -11  11  14    60231.36    60406.43    545.33 o 
  -9  11  14     6575.50     6469.25    189.60 o 
  -7  11  14    31999.01    32522.61    329.19 o 
  -5  11  14    52593.86    52977.52    546.01 o 
  -3  11  14     2242.69     2143.35    101.58 o 
  -1  11  14    28126.80    28279.02    341.07 o 
   1  11  14    25489.29    25303.69    370.41 o 
   3  11  14      279.90      119.30    110.69 o 
   5  11  14    17960.28    18942.61    325.12 o 
   7  11  14    12391.46    13650.09    405.76 o 
 -30  12  14    10330.50    10626.58    255.68 o 
 -28  12  14    24206.90    24265.23    388.06 o 
 -26  12  14     1216.53     1024.96    121.20 o 
 -24  12  14    23256.13    23288.92    357.66 o 
 -22  12  14    25054.95    24772.95    367.50 o 
 -20  12  14      302.20      346.77     95.19 o 
 -18  12  14    33635.37    32883.70    372.39 o 
 -16  12  14    28282.88    28446.92    292.85 o 
 -14  12  14      881.99     1004.10     98.73 o 
 -12  12  14    42867.58    42500.25    405.06 o 
 -10  12  14    29367.60    29509.35    304.36 o 
  -8  12  14     2917.24     2857.72    106.33 o 
  -6  12  14    43496.45    43695.96    467.30 o 
  -4  12  14    22887.83    22943.16    292.78 o 
  -2  12  14     4033.83     3971.30    136.90 o 
   0  12  14    26922.39    26728.97    387.80 o 
   2  12  14    12709.99    13164.31    261.14 o 
   4  12  14     3579.39     3499.30    199.13 o 
   6  12  14    18271.83    19027.10    595.36 o 
 -29  13  14    15296.60    15553.19    308.48 o 
 -27  13  14     7429.21     7688.54    216.32 o 
 -25  13  14     8970.19     8932.97    426.94 o 
 -23  13  14    29269.41    28716.12    441.03 o 
 -21  13  14     9714.92     9683.47    215.78 o 
 -19  13  14     8650.61     8373.98    194.73 o 
 -17  13  14    29008.25    29603.76    346.12 o 
 -15  13  14     3227.67     3107.49     99.03 o 
 -13  13  14    10270.46    10316.83    153.23 o 
 -11  13  14    38865.79    39082.09    382.89 o 
  -9  13  14     1848.53     1787.60     83.91 o 
  -7  13  14    13248.17    13043.49    202.75 o 
  -5  13  14    24733.46    24547.91    307.84 o 
  -3  13  14     1051.22      957.01     93.81 o 
  -1  13  14    10524.00    10565.75    226.56 o 
   1  13  14    16415.72    16933.11    306.27 o 
   3  13  14      454.39      490.21    120.94 o 
   5  13  14     9839.24     9783.14    294.81 o 
 -28  14  14    16143.42    16310.75    544.53 o 
 -26  14  14       62.42      -50.90    115.30 o 
 -24  14  14    12170.79    12333.80    256.57 o 
 -22  14  14    12557.55    12411.99    251.21 o 
 -20  14  14      324.21      229.48    101.01 o 
 -18  14  14    18985.21    18540.20    300.98 o 
 -16  14  14     7163.15     7353.60    155.46 o 
 -14  14  14      121.50      173.18     65.81 o 
 -12  14  14    14537.00    14595.11    205.84 o 
 -10  14  14     4844.37     4711.94    122.78 o 
  -8  14  14     2740.79     2439.92    106.18 o 
  -6  14  14    11406.95    11272.07    193.24 o 
  -4  14  14     5951.54     5953.05    153.28 o 
  -2  14  14      899.45      862.16    111.98 o 
   0  14  14     6234.42     5958.59    202.62 o 
   2  14  14     3499.58     3272.80    169.27 o 
   4  14  14     1577.54     1376.20    168.87 o 
 -27  15  14     2865.24     2836.60    161.57 o 
 -25  15  14     5346.09     5318.84    233.64 o 
 -23  15  14     5884.19     6086.51    193.17 o 
 -21  15  14      865.78      992.10    118.67 o 
 -19  15  14     9743.76     9448.90    217.57 o 
 -17  15  14     6469.16     6524.11    188.18 o 
 -15  15  14      508.68      631.41     87.59 o 
 -13  15  14     2606.39     2493.27     95.20 o 
 -11  15  14     8728.37     8670.75    155.71 o 
  -9  15  14      195.72      237.84     84.19 o 
  -7  15  14      752.73      690.73     92.62 o 
  -5  15  14     3833.63     3814.62    163.44 o 
  -3  15  14       98.71      142.26    106.49 o 
  -1  15  14      403.98      390.88    138.61 o 
   1  15  14     2247.76     2011.02    144.37 o 
   3  15  14       90.23      205.88    147.89 o 
 -26  16  14      262.71      254.66    165.22 o 
 -24  16  14     3740.52     3953.57    370.55 o 
 -22  16  14     1779.31     1652.26    134.96 o 
 -20  16  14      124.60      339.09    110.87 o 
 -18  16  14     2282.10     2281.09    135.51 o 
 -16  16  14      108.16      339.83    107.28 o 
 -14  16  14        6.28      204.50     85.98 o 
 -12  16  14     2666.97     2550.48    101.25 o 
 -10  16  14      904.26      941.22     93.37 o 
  -8  16  14       14.18       92.52     85.01 o 
  -6  16  14      774.32      731.12    111.98 o 
  -4  16  14      147.43      225.14    103.39 o 
  -2  16  14      111.91      167.91    111.98 o 
   0  16  14      496.72      484.51    124.01 o 
   2  16  14     1769.71     1824.13    174.23 o 
 -23  17  14      191.62      253.49    122.59 o 
 -21  17  14        9.46      -16.00    117.16 o 
 -19  17  14      422.52      392.81    116.09 o 
 -17  17  14      134.99      267.91    113.17 o 
 -15  17  14        8.13      218.55    107.78 o 
 -13  17  14      235.03      449.93     93.77 o 
 -11  17  14      177.40      269.66    104.91 o 
  -9  17  14      108.33       66.26     87.76 o 
  -7  17  14       94.03       46.85    104.91 o 
  -5  17  14      148.51       87.53    110.69 o 
  -3  17  14      344.10      410.46    119.63 o 
  -1  17  14      226.35      265.45    122.61 o 
   1  17  14        9.27      127.69    147.41 o 
 -22  18  14     1086.58     1031.80    228.90 o 
 -20  18  14      146.95      192.43    118.89 o 
 -18  18  14     1053.78     1155.76    131.93 o 
 -16  18  14     2056.20     2211.38    156.55 o 
 -14  18  14      284.97      457.49    117.76 o 
 -12  18  14      161.29      128.79    142.04 o 
 -10  18  14      883.15     1008.87    121.44 o 
  -8  18  14      129.32      112.00    111.41 o 
  -6  18  14      302.14       73.60    113.68 o 
  -4  18  14      706.80      586.62    122.61 o 
  -2  18  14       49.44       87.08    144.50 o 
 -21  19  14      533.60      508.14    257.86 o 
 -19  19  14     1534.63     1747.59    144.69 o 
 -17  19  14     6228.87     6530.97    276.86 o 
 -15  19  14      215.65      367.74    121.09 o 
 -13  19  14     2528.29     2681.84    161.59 o 
 -11  19  14     4365.86     4464.66    295.79 o 
  -9  19  14      723.55      711.49    123.37 o 
  -7  19  14      860.22      874.81    127.77 o 
  -5  19  14     3055.62     3024.35    332.08 o 
  -3  19  14      536.98      668.11    160.89 o 
 -16  20  14     6947.24     6962.66    224.24 o 
 -14  20  14      596.70      676.98    159.27 o 
 -12  20  14     9842.86    10872.27    308.05 o 
 -10  20  14     5291.38     6100.41    259.73 o 
  -8  20  14      364.57      306.38    125.16 o 
  -6  20  14     6979.98     7297.43    275.84 o 
 -33   1  15       71.85      200.38    112.33 o 
 -31   1  15     3534.65     3804.62    267.51 o 
 -29   1  15     1513.79     1723.95    131.05 o 
 -27   1  15      133.04      193.99    120.58 o 
 -25   1  15     2859.01     2802.46    126.90 o 
 -23   1  15     2684.99     2677.51    104.46 o 
 -21   1  15      544.70      667.51     56.16 o 
 -19   1  15     4826.45     4750.13     91.22 o 
 -17   1  15     4166.73     3889.11     73.74 o 
 -15   1  15     1722.07     1771.48     98.07 o 
 -13   1  15     5940.46     5801.06     87.54 o 
 -11   1  15     2252.60     2205.75     71.29 o 
  -9   1  15     5174.08     5054.59     84.53 o 
  -7   1  15     7695.34     7475.09    112.79 o 
  -5   1  15      542.78      535.46     47.61 o 
  -3   1  15     3799.83     3795.42     86.11 o 
  -1   1  15     4114.07     4114.32    100.60 o 
   1   1  15       27.02      137.53     54.12 o 
   3   1  15     1432.96     1449.31     73.17 o 
   5   1  15      925.99      788.36     88.81 o 
   7   1  15      198.05       95.50    131.31 o 
   9   1  15     1353.22     1579.72    168.87 o 
 -34   2  15     1428.35     1214.22    163.50 o 
 -32   2  15     1929.21     2117.13    284.41 o 
 -30   2  15    12505.94    12816.54    254.15 o 
 -28   2  15     1379.49     1260.56    130.13 o 
 -26   2  15     2233.16     2156.70     86.75 o 
 -24   2  15    18321.26    18716.48    244.39 o 
 -22   2  15      313.88      235.89     68.19 o 
 -20   2  15    17307.55    17481.73    220.14 o 
 -18   2  15    35900.74    35594.56    300.66 o 
 -16   2  15     1275.78     1246.75     61.69 o 
 -14   2  15    21069.56    20800.28    196.34 o 
 -12   2  15    20827.93    20298.17    191.38 o 
 -10   2  15       37.63       25.01     30.40 o 
  -8   2  15    33140.09    32867.42    341.73 o 
  -6   2  15    15734.36    15059.13    159.32 o 
  -4   2  15      802.92      771.08     57.06 o 
  -2   2  15    13981.44    13987.60    172.63 o 
   0   2  15     2300.16     2272.87     78.78 o 
   2   2  15     3589.38     3479.03     94.77 o 
   4   2  15     9220.16     9326.94    194.85 o 
   6   2  15      683.99      690.93    104.51 o 
   8   2  15     2664.75     2412.70    174.23 o 
 -33   3  15      256.26      174.44    212.36 o 
 -31   3  15    12531.22    12844.89    322.41 o 
 -29   3  15     8578.97     8974.57    263.35 o 
 -27   3  15      726.67      619.05     85.98 o 
 -25   3  15    21559.58    21696.20    240.47 o 
 -23   3  15    21637.75    21379.02    231.80 o 
 -21   3  15     2950.11     2894.18    102.51 o 
 -19   3  15    38359.94    38382.28    359.55 o 
 -17   3  15    19754.58    19592.21    210.42 o 
 -15   3  15    16374.32    16293.48    179.54 o 
 -13   3  15    41896.84    41772.29    345.86 o 
 -11   3  15    16582.66    15716.91    150.13 o 
  -9   3  15    16174.32    16280.09    146.66 o 
  -7   3  15    50048.73    49556.97    384.46 o 
  -5   3  15      711.56      596.40     61.71 o 
  -3   3  15    18273.35    18366.72    203.73 o 
  -1   3  15    28279.27    28252.68    386.18 o 
   1   3  15      221.76      210.16     64.97 o 
   3   3  15    12536.37    12641.46    200.01 o 
   5   3  15    11775.83    12322.06    236.37 o 
   7   3  15      245.04      212.97    110.69 o 
   9   3  15     5167.43     5337.50    333.71 o 
 -34   4  15     2806.76     2551.68    192.17 o 
 -32   4  15     7114.57     6425.96    255.12 o 
 -30   4  15    25180.37    25558.27    472.88 o 
 -28   4  15      362.29      221.68     87.41 o 
 -26   4  15    16059.74    16549.50    241.11 o 
 -24   4  15    45908.18    45312.46    420.15 o 
 -22   4  15      304.93      303.56     58.81 o 
 -20   4  15    32984.89    33053.48    287.67 o 
 -18   4  15    50088.59    49747.86    402.15 o 
 -16   4  15     1607.80     1442.91     51.88 o 
 -14   4  15    61159.76    60382.66    522.27 o 
 -12   4  15    43049.20    42390.09    326.03 o 
 -10   4  15      159.62      184.68     57.35 o 
  -8   4  15    74462.38    73696.02    551.31 o 
  -6   4  15    21677.09    20711.08    190.84 o 
  -4   4  15     5272.88     5093.33    104.93 o 
  -2   4  15    46099.16    46429.67    428.61 o 
   0   4  15    13392.04    13463.91    176.92 o 
   2   4  15     4141.24     4236.38    128.67 o 
   4   4  15    18169.57    18384.17    253.07 o 
   6   4  15     2661.40     2481.15    137.16 o 
   8   4  15     6265.22     6465.23    205.71 o 
 -33   5  15      950.06      540.90    152.21 o 
 -31   5  15    41188.51    42352.40    728.09 o 
 -29   5  15    11306.18    10863.99    233.08 o 
 -27   5  15     4511.59     4339.82    143.10 o 
 -25   5  15    54589.78    54613.98    545.29 o 
 -23   5  15    20770.48    20894.74    247.13 o 
 -21   5  15    17701.12    17795.90    215.48 o 
 -19   5  15    57979.39    57667.60    490.69 o 
 -17   5  15    19566.12    18956.37    183.90 o 
 -15   5  15    25712.95    25112.66    236.96 o 
 -13   5  15    46677.68    46571.75    490.25 o 
 -11   5  15    10882.49    10887.37    128.71 o 
  -9   5  15    29467.66    28768.26    340.31 o 
  -7   5  15    47201.76    46734.38    392.25 o 
  -5   5  15     1076.90      993.29     59.00 o 
  -3   5  15    28546.29    29054.24    292.12 o 
  -1   5  15    35487.53    35065.90    344.47 o 
   1   5  15      400.96      489.09     79.63 o 
   3   5  15    11179.10    11154.73    196.22 o 
   5   5  15    16309.67    16936.39    287.52 o 
   7   5  15       21.77        0.91    110.14 o 
 -32   6  15    20078.28    20615.56    429.55 o 
 -30   6  15    38439.88    38427.24    518.93 o 
 -28   6  15      127.39       16.85    114.01 o 
 -26   6  15    28500.22    28158.72    346.28 o 
 -24   6  15    50427.13    50556.52    724.30 o 
 -22   6  15      850.33      807.17     73.76 o 
 -20   6  15    52424.84    51847.58    451.69 o 
 -18   6  15    52010.62    51360.08    443.03 o 
 -16   6  15     1090.43      998.56     53.23 o 
 -14   6  15    43679.82    43682.48    397.40 o 
 -12   6  15    27101.17    27519.83    271.38 o 
 -10   6  15      247.65      272.43     51.89 o 
  -8   6  15    43817.49    43622.24    404.31 o 
  -6   6  15    14439.23    14278.58    160.98 o 
  -4   6  15     3183.31     2900.60     86.42 o 
  -2   6  15    30237.64    30770.04    311.25 o 
   0   6  15     7814.67     7585.94    157.27 o 
   2   6  15     3260.12     2927.33    122.09 o 
   4   6  15    22226.78    22374.30    344.33 o 
   6   6  15     6940.02     7554.01    255.65 o 
   8   6  15     2733.70     2747.26    198.84 o 
 -33   7  15     3115.83     2866.93    194.37 o 
 -31   7  15    34405.09    34242.03    605.67 o 
 -29   7  15    11564.03    11931.63    251.81 o 
 -27   7  15     8835.92     8718.81    181.04 o 
 -25   7  15    46550.82    46599.84    512.80 o 
 -23   7  15     9633.06     9331.71    209.63 o 
 -21   7  15    20102.92    19637.87    213.66 o 
 -19   7  15    61792.27    61737.01    525.01 o 
 -17   7  15     7954.17     7556.23    181.72 o 
 -15   7  15    20358.84    20463.76    240.97 o 
 -13   7  15    21707.73    21674.89    226.83 o 
 -11   7  15     2153.94     2127.89     77.29 o 
  -9   7  15    27639.23    27529.60    279.26 o 
  -7   7  15    39633.49    40007.94    380.77 o 
  -5   7  15      588.51      441.35     61.10 o 
  -3   7  15    12610.36    12278.13    206.22 o 
  -1   7  15    19431.38    19771.51    258.33 o 
   1   7  15       67.66       79.04     79.50 o 
   3   7  15    12296.74    12211.43    282.63 o 
   5   7  15    15242.41    15647.35    420.34 o 
   7   7  15       15.72      -87.76    110.87 o 
 -32   8  15    16745.52    16920.04    382.61 o 
 -30   8  15    19574.42    20075.46    339.46 o 
 -28   8  15      205.62      240.90    107.89 o 
 -26   8  15    21906.81    21783.64    295.73 o 
 -24   8  15    26924.38    26649.58    331.91 o 
 -22   8  15      246.98      211.42     74.50 o 
 -20   8  15    30928.74    31071.23    323.53 o 
 -18   8  15    23783.93    23544.77    277.92 o 
 -16   8  15     1040.70     1035.51     68.04 o 
 -14   8  15    21317.89    21490.59    228.21 o 
 -12   8  15    15237.21    15250.68    180.47 o 
 -10   8  15      426.15      392.47     58.03 o 
  -8   8  15    19804.20    20678.25    332.59 o 
  -6   8  15     7140.53     6796.63    123.18 o 
  -4   8  15     1944.31     1765.90     87.61 o 
  -2   8  15    16629.58    16726.87    233.54 o 
   0   8  15     5694.46     5878.73    148.39 o 
   2   8  15      609.40      697.81    107.95 o 
   4   8  15     7007.05     7206.96    268.60 o 
   6   8  15     2388.42     2291.25    141.39 o 
 -31   9  15     9193.77     9445.06    242.74 o 
 -29   9  15     2482.90     2407.35    140.93 o 
 -27   9  15     1981.47     1833.27    126.91 o 
 -25   9  15    17185.71    17146.10    288.18 o 
 -23   9  15     2115.67     2096.74    122.44 o 
 -21   9  15    10774.13    11035.22    166.48 o 
 -19   9  15    18620.82    18428.46    251.42 o 
 -17   9  15      422.58      380.81     67.23 o 
 -15   9  15    11296.92    11421.49    153.19 o 
 -13   9  15    22825.70    22772.24    249.20 o 
 -11   9  15     1716.64     1677.20     72.82 o 
  -9   9  15     7126.76     7217.20    128.04 o 
  -7   9  15     8918.32     8879.72    144.61 o 
  -5   9  15      182.59      214.97     70.72 o 
  -3   9  15    12579.82    13165.93    203.34 o 
  -1   9  15     8573.00     8410.23    169.19 o 
   1   9  15      222.53      293.26     96.33 o 
   3   9  15     2455.60     2041.92    132.78 o 
   5   9  15     3925.32     4202.87    186.58 o 
 -30  10  15      759.27      705.91    126.51 o 
 -28  10  15      222.67      276.93    111.81 o 
 -26  10  15     3327.51     3262.48    208.86 o 
 -24  10  15     3112.36     2753.27    135.84 o 
 -22  10  15        1.76      165.50    134.39 o 
 -20  10  15     7377.40     7365.32    149.69 o 
 -18  10  15     3192.10     3351.13    114.02 o 
 -16  10  15      712.17      885.88     66.16 o 
 -14  10  15     5049.57     4979.40    109.30 o 
 -12  10  15     3684.84     3917.09    104.47 o 
 -10  10  15     1892.82     1826.94    126.57 o 
  -8  10  15     8109.04     8323.08    141.32 o 
  -6  10  15     4825.36     4804.56    125.97 o 
  -4  10  15     1478.19     1404.83     89.77 o 
  -2  10  15     5848.39     5910.03    147.89 o 
   0  10  15     1549.12     1545.65    118.96 o 
   2  10  15      281.88      260.39    105.09 o 
   4  10  15     2304.63     2229.21    144.37 o 
   6  10  15      551.54      543.95    147.41 o 
 -31  11  15     1427.66     1197.50    184.49 o 
 -29  11  15      220.81      241.46    117.75 o 
 -27  11  15      326.35      420.01    129.39 o 
 -25  11  15      244.58      206.22    149.82 o 
 -23  11  15       21.33      209.43     96.26 o 
 -21  11  15        6.95       93.21     93.13 o 
 -19  11  15     1905.27     1827.64     90.62 o 
 -17  11  15       86.67      197.99     70.18 o 
 -15  11  15       40.82      112.19     61.06 o 
 -13  11  15     2761.92     2852.39     98.05 o 
 -11  11  15      129.37      145.98     63.75 o 
  -9  11  15      647.76      760.00     71.77 o 
  -7  11  15     2960.06     3007.93    117.29 o 
  -5  11  15       37.11       82.67     78.50 o 
  -3  11  15     1780.88     1601.95     99.15 o 
  -1  11  15      643.68      678.56    104.91 o 
   1  11  15       51.04       -1.14    103.19 o 
   3  11  15      497.92      484.94    116.37 o 
   5  11  15        4.91      143.96    200.98 o 
 -30  12  15     2075.97     2001.14    146.32 o 
 -28  12  15      838.46     1035.05    129.02 o 
 -26  12  15     1469.05     1620.70    161.43 o 
 -24  12  15     1423.17     1293.49    188.68 o 
 -22  12  15      935.09     1060.71    110.55 o 
 -20  12  15       42.97      114.03     95.44 o 
 -18  12  15       74.40      122.91     73.79 o 
 -16  12  15     3655.99     4053.91    108.52 o 
 -14  12  15     2129.23     2101.61     86.64 o 
 -12  12  15       40.20       43.46     62.37 o 
 -10  12  15      127.30      201.21     68.28 o 
  -8  12  15      950.06      868.63     85.01 o 
  -6  12  15       51.75       48.70     76.74 o 
  -4  12  15     1046.93     1063.34     95.49 o 
  -2  12  15       47.33       78.80    154.83 o 
   0  12  15      399.81      420.51    110.54 o 
   2  12  15      157.18      144.83    116.37 o 
   4  12  15      220.92      289.03    147.41 o 
 -29  13  15     2282.83     2250.77    170.24 o 
 -27  13  15     2098.84     2120.29    141.86 o 
 -25  13  15    10003.27     9922.81    233.74 o 
 -23  13  15     2202.32     2140.07    130.81 o 
 -21  13  15     1420.36     1587.00    117.84 o 
 -19  13  15     5020.77     4871.54    163.44 o 
 -17  13  15     1152.31     1229.13     90.28 o 
 -15  13  15     9065.40     9217.25    151.34 o 
 -13  13  15     4157.08     4191.96    145.83 o 
 -11  13  15     1895.84     1755.75     85.81 o 
  -9  13  15     3362.17     3253.91    110.70 o 
  -7  13  15     4863.38     4634.81    163.11 o 
  -5  13  15      383.30      346.85     85.26 o 
  -3  13  15      299.17      110.35    100.52 o 
  -1  13  15     4608.27     4876.55    179.10 o 
   1  13  15      548.02      548.03    161.35 o 
   3  13  15      576.72      655.48    147.41 o 
 -28  14  15      405.85      555.66    129.58 o 
 -26  14  15     3658.94     3107.33    165.10 o 
 -24  14  15     7262.54     7669.38    214.12 o 
 -22  14  15      891.84      937.39    136.93 o 
 -20  14  15     9046.29     9117.72    213.48 o 
 -18  14  15    12055.74    12200.94    241.40 o 
 -16  14  15      744.95      589.95     84.08 o 
 -14  14  15    16196.65    16729.16    211.68 o 
 -12  14  15     8832.72     8756.01    151.61 o 
 -10  14  15      432.42      463.98     75.74 o 
  -8  14  15    17112.66    16846.37    245.30 o 
  -6  14  15     5598.58     5515.81    174.71 o 
  -4  14  15       59.50       46.18     99.19 o 
  -2  14  15     8997.96     9390.45    227.09 o 
   0  14  15     3232.77     3061.23    157.93 o 
   2  14  15      766.64      665.85    159.27 o 
 -27  15  15     1257.48     1368.34    150.91 o 
 -25  15  15    22596.27    22726.44    369.37 o 
 -23  15  15     6991.48     7096.83    210.50 o 
 -21  15  15     4007.49     3944.81    176.83 o 
 -19  15  15    22538.11    22767.75    354.09 o 
 -17  15  15     7739.35     7732.21    204.70 o 
 -15  15  15    10651.72    10754.37    191.50 o 
 -13  15  15    24818.04    24327.16    275.01 o 
 -11  15  15     4656.30     4736.53    129.85 o 
  -9  15  15    13961.24    14046.44    221.81 o 
  -7  15  15    20196.55    19960.28    322.43 o 
  -5  15  15     2211.89     2050.81    132.62 o 
  -3  15  15     6947.71     6670.56    290.44 o 
  -1  15  15    11354.49    11816.11    377.22 o 
   1  15  15       43.54       36.92    142.04 o 
 -24  16  15    26914.24    27636.17    423.44 o 
 -22  16  15     1397.48     1262.97    127.01 o 
 -20  16  15    13968.32    13689.04    271.05 o 
 -18  16  15    27870.73    28657.50    420.93 o 
 -16  16  15       23.58      -94.91    101.74 o 
 -14  16  15    22255.16    22074.94    296.39 o 
 -12  16  15    20208.83    20328.06    249.38 o 
 -10  16  15      778.51      454.93    106.30 o 
  -8  16  15    28228.17    28962.28    413.05 o 
  -6  16  15    13317.68    13229.98    259.48 o 
  -4  16  15      817.42      537.69    118.23 o 
  -2  16  15    16171.59    16664.80    304.79 o 
   0  16  15     3718.84     4075.97    227.87 o 
 -23  17  15    12132.53    12747.32    271.83 o 
 -21  17  15     1701.78     1657.84    138.44 o 
 -19  17  15    27990.00    27914.81    417.64 o 
 -17  17  15     9767.95     9997.17    234.32 o 
 -15  17  15     7061.88     6777.21    200.35 o 
 -13  17  15    35997.08    36721.46    429.41 o 
 -11  17  15     7878.78     7520.92    203.95 o 
  -9  17  15     8330.25     7868.71    208.69 o 
  -7  17  15    20167.64    20592.66    337.11 o 
  -5  17  15      624.92      502.99    120.34 o 
  -3  17  15    13777.71    14693.78    353.46 o 
 -22  18  15     1439.23     1561.27    173.14 o 
 -20  18  15    12357.70    12052.06    262.87 o 
 -18  18  15    13623.98    13820.61    386.63 o 
 -16  18  15       39.92      -47.94    117.58 o 
 -14  18  15    23356.02    24143.73    379.65 o 
 -12  18  15    20387.49    21327.14    341.16 o 
 -10  18  15     1398.69     1201.68    126.83 o 
  -8  18  15    18660.54    19110.96    325.41 o 
  -6  18  15     9189.22     9225.11    231.99 o 
  -4  18  15     4158.35     3875.25    439.89 o 
 -19  19  15    13794.96    14549.33    334.93 o 
 -17  19  15     1994.03     2055.55    177.03 o 
 -15  19  15     3103.56     2990.82    157.64 o 
 -13  19  15    18053.10    18784.18    399.29 o 
 -11  19  15      533.67      419.00    152.77 o 
  -9  19  15     7967.48     7879.35    217.45 o 
  -7  19  15    14420.78    15054.73    359.19 o 
 -34   0  16    18138.43    17413.41    523.31 o 
 -32   0  16    41395.73    41951.84    686.49 o 
 -30   0  16     1051.42      788.76    204.77 o 
 -28   0  16    35255.39    34159.41    872.19 o 
 -26   0  16    40866.39    40825.96    985.95 o 
 -24   0  16     3429.77     2995.13    345.08 o 
 -22   0  16    74129.87    74523.91    965.04 o 
 -20   0  16    41871.83    40811.98    525.37 o 
 -18   0  16      891.11     1045.11     73.77 o 
 -16   0  16    54559.06    53381.92    678.73 o 
 -14   0  16    14959.10    14654.18    255.54 o 
 -12   0  16     6696.42     6789.52    118.57 o 
 -10   0  16    51012.27    49194.65    518.55 o 
  -8   0  16    13612.43    12638.12    231.43 o 
  -6   0  16     1801.91     1783.61     91.75 o 
  -4   0  16    28035.03    27111.35    351.29 o 
  -2   0  16     7844.02     7557.43    164.18 o 
   0   0  16     6928.67     6931.50    166.28 o 
   2   0  16    11824.60    11475.63    220.37 o 
   4   0  16     2973.06     3144.44    176.97 o 
   6   0  16     5538.88     5635.09    310.95 o 
 -33   1  16    34308.66    34293.59    495.72 o 
 -31   1  16    11495.86    11251.70    318.98 o 
 -29   1  16    13539.57    13482.00    262.18 o 
 -27   1  16    43935.74    42829.72    732.02 o 
 -25   1  16    17517.31    17468.88    237.58 o 
 -23   1  16    21709.19    22064.75    337.72 o 
 -21   1  16    56208.89    56402.71    497.03 o 
 -19   1  16    15134.36    14412.87    164.55 o 
 -17   1  16    25896.47    25862.61    237.06 o 
 -15   1  16    40756.39    40096.05    336.29 o 
 -13   1  16     2768.39     2582.56     67.84 o 
 -11   1  16    19426.71    19146.54    167.32 o 
  -9   1  16    33540.83    33553.65    279.76 o 
  -7   1  16       56.92       45.85     46.43 o 
  -5   1  16    13723.12    13661.19    167.58 o 
  -3   1  16    28282.06    28052.37    259.32 o 
  -1   1  16        5.39       82.32     55.18 o 
   1   1  16    12587.62    12777.00    160.42 o 
   3   1  16     9305.36     9669.91    178.99 o 
   5   1  16      195.95      364.04    128.71 o 
   7   1  16    10291.91    10614.46    294.81 o 
 -34   2  16     4506.52     4575.50    189.12 o 
 -32   2  16    21585.39    21740.94    430.83 o 
 -30   2  16       26.87      -57.79    100.52 o 
 -28   2  16    15815.51    15897.71    510.99 o 
 -26   2  16    24820.12    24873.90    472.50 o 
 -24   2  16      248.03      218.06     71.45 o 
 -22   2  16    24964.18    24912.86    291.62 o 
 -20   2  16    23107.42    23133.83    273.68 o 
 -18   2  16     2443.54     2280.99     63.39 o 
 -16   2  16    53859.08    54556.03    481.27 o 
 -14   2  16    13847.26    13315.29    146.39 o 
 -12   2  16     1850.70     1861.63     67.03 o 
 -10   2  16    48800.24    48517.11    384.07 o 
  -8   2  16    10487.21    10394.37    119.47 o 
  -6   2  16     4632.89     4349.38     96.76 o 
  -4   2  16    25491.71    25040.62    257.34 o 
  -2   2  16     9343.41     9445.00    144.07 o 
   0   2  16     6810.42     6495.40    126.71 o 
   2   2  16    14245.47    14502.23    194.53 o 
   4   2  16     2002.12     1928.02    122.45 o 
   6   2  16     4200.43     4281.10    213.71 o 
 -33   3  16    10497.86    10546.56    300.13 o 
 -31   3  16     4860.35     4809.90    364.04 o 
 -29   3  16     3465.28     3501.98    254.30 o 
 -27   3  16    14812.63    14408.49    223.17 o 
 -25   3  16     9562.49     9746.68    204.71 o 
 -23   3  16     5062.26     5571.92    132.47 o 
 -21   3  16    26152.72    26445.41    331.51 o 
 -19   3  16    10254.88     9833.77    142.80 o 
 -17   3  16     7771.60     7670.13    120.83 o 
 -15   3  16    24870.75    24367.74    248.17 o 
 -13   3  16      975.31      833.40     53.38 o 
 -11   3  16    18878.37    18719.53    165.26 o 
  -9   3  16    31933.89    31504.88    249.28 o 
  -7   3  16     1256.79     1070.57     68.01 o 
  -5   3  16    13941.51    13933.08    171.81 o 
  -3   3  16    24106.44    24354.19    256.19 o 
  -1   3  16       82.79      143.92     62.80 o 
   1   3  16     9168.95     9259.28    153.87 o 
   3   3  16     6828.19     7383.82    206.60 o 
   5   3  16       16.68       12.71    101.91 o 
   7   3  16     4461.06     4558.13    225.05 o 
 -34   4  16     1312.57     1053.75    162.97 o 
 -32   4  16     4548.64     4469.83    229.56 o 
 -30   4  16      716.17      727.52    116.76 o 
 -28   4  16     1175.77     1109.19     96.11 o 
 -26   4  16     4130.64     4251.47    141.50 o 
 -24   4  16      299.30      300.52     65.79 o 
 -22   4  16     4736.74     4709.03    137.25 o 
 -20   4  16     8822.69     8877.12    121.34 o 
 -18   4  16      666.38      628.21     47.54 o 
 -16   4  16     7660.96     7422.09    119.61 o 
 -14   4  16     6941.74     6699.41    113.69 o 
 -12   4  16     2224.64     2163.64     82.40 o 
 -10   4  16    13649.17    13471.73    141.51 o 
  -8   4  16     9549.78     9595.63    118.74 o 
  -6   4  16     1672.71     1608.46     87.06 o 
  -4   4  16    19002.16    18888.04    214.34 o 
  -2   4  16     5338.19     5497.64    119.10 o 
   0   4  16     1977.96     1934.87     84.95 o 
   2   4  16     5414.07     5511.00    170.66 o 
   4   4  16      488.37      535.49    105.09 o 
   6   4  16     1799.26     1743.68    132.62 o 
 -33   5  16      156.28       19.24    143.61 o 
 -31   5  16      350.90      262.92    143.61 o 
 -29   5  16        9.16      -89.82     89.82 o 
 -27   5  16      976.08      922.91     93.00 o 
 -25   5  16     1076.68     1035.88     91.95 o 
 -23   5  16      794.01      872.89     73.90 o 
 -21   5  16     1755.65     1737.08     74.62 o 
 -19   5  16     1715.89     1721.19     68.53 o 
 -17   5  16      376.79      514.72     48.97 o 
 -15   5  16     4694.26     4578.42    110.17 o 
 -13   5  16      643.33      664.42     65.68 o 
 -11   5  16     1396.22     1258.43     55.45 o 
  -9   5  16     4822.50     4797.93     97.92 o 
  -7   5  16     1240.94     1016.15     59.42 o 
  -5   5  16     2444.81     2323.49     86.32 o 
  -3   5  16     1588.91     1412.70     77.30 o 
  -1   5  16       28.33       44.98     65.19 o 
   1   5  16     2785.12     2616.45    126.83 o 
   3   5  16      296.49      269.78    103.57 o 
   5   5  16      489.29      389.36    110.87 o 
 -32   6  16     2050.92     1986.45    174.79 o 
 -30   6  16        1.35      182.68    110.87 o 
 -28   6  16       33.00       40.12    124.79 o 
 -26   6  16      474.10      327.58     87.05 o 
 -24   6  16     1501.83     1692.58     93.75 o 
 -22   6  16      808.91      609.63     71.60 o 
 -20   6  16     1253.02     1245.50     65.26 o 
 -18   6  16     1753.80     1795.07     75.75 o 
 -16   6  16      703.81      673.53     54.34 o 
 -14   6  16      489.83      436.08     50.17 o 
 -12   6  16      189.90      163.24     46.62 o 
 -10   6  16      383.34      295.38     55.06 o 
  -8   6  16      506.84      376.95     58.96 o 
  -6   6  16        1.06      -52.51     52.51 o 
  -4   6  16      181.55      218.60     64.14 o 
  -2   6  16       97.41       41.75     66.42 o 
   0   6  16      146.38       96.68     80.39 o 
   2   6  16        7.49      -85.95    100.71 o 
   4   6  16      417.94      365.03    110.87 o 
   6   6  16        2.23      -85.59    115.08 o 
 -33   7  16     4038.23     3695.59    216.75 o 
 -31   7  16     2324.03     2470.51    145.37 o 
 -29   7  16      429.57      353.27    113.73 o 
 -27   7  16     3501.41     3267.21    132.70 o 
 -25   7  16     4639.52     4570.61    139.21 o 
 -23   7  16     1749.54     1747.57     95.40 o 
 -21   7  16     1979.01     1946.29     76.88 o 
 -19   7  16      416.29      457.14     60.27 o 
 -17   7  16     5568.58     5522.40    109.36 o 
 -15   7  16     4477.73     4506.66    148.41 o 
 -13   7  16      815.30      741.93     61.79 o 
 -11   7  16     2609.14     2386.26     84.83 o 
  -9   7  16     6288.00     6284.28    120.35 o 
  -7   7  16      283.13      154.84     59.98 o 
  -5   7  16     1266.87     1117.52     73.29 o 
  -3   7  16     4453.69     4292.42    170.77 o 
  -1   7  16        1.15      -78.50     78.50 o 
   1   7  16     2124.46     1886.79    122.45 o 
   3   7  16     2950.46     2808.03    142.99 o 
   5   7  16      117.42      -42.98    109.47 o 
 -32   8  16    13041.61    13785.34    580.19 o 
 -30   8  16      483.75      478.74    120.09 o 
 -28   8  16     1875.63     1687.16    127.59 o 
 -26   8  16    12235.19    12261.19    240.54 o 
 -24   8  16     1146.80     1128.05    102.97 o 
 -22   8  16    11086.63    11293.66    184.21 o 
 -20   8  16    12862.86    12448.84    186.26 o 
 -18   8  16      144.74      229.41     73.34 o 
 -16   8  16    20511.89    20884.94    254.71 o 
 -14   8  16    12324.00    12231.34    175.75 o 
 -12   8  16      391.09      420.75     58.82 o 
 -10   8  16    23487.26    23289.91    249.79 o 
  -8   8  16     5307.64     4996.09    115.69 o 
  -6   8  16     2005.83     1712.09     79.57 o 
  -4   8  16    13461.41    13588.44    202.95 o 
  -2   8  16     6923.86     6614.35    152.88 o 
   0   8  16     2179.25     1908.18    141.94 o 
   2   8  16     5977.02     5904.11    187.60 o 
   4   8  16     1256.28     1268.72    129.85 o 
 -31   9  16     7647.33     7939.12    227.52 o 
 -29   9  16     1161.08     1119.94    124.01 o 
 -27   9  16    11139.74    11016.04    236.05 o 
 -25   9  16    14189.71    14172.37    257.05 o 
 -23   9  16     4815.91     4726.77    157.57 o 
 -21   9  16    23210.46    23391.49    287.05 o 
 -19   9  16    14509.92    14131.02    203.48 o 
 -17   9  16     5508.92     5497.86    127.45 o 
 -15   9  16    27492.25    27524.44    282.23 o 
 -13   9  16     5279.59     5359.50    155.22 o 
 -11   9  16    13019.08    12773.16    171.03 o 
  -9   9  16    35687.50    35947.71    357.69 o 
  -7   9  16      261.17      205.98     66.87 o 
  -5   9  16    11178.37    10749.00    181.98 o 
  -3   9  16    19950.45    20385.64    270.56 o 
  -1   9  16      392.95      321.88    101.32 o 
   1   9  16    14990.59    15306.63    279.62 o 
   3   9  16     8337.16     8585.26    222.70 o 
 -30  10  16      732.89      669.94    121.20 o 
 -28  10  16     8034.15     7723.14    207.44 o 
 -26  10  16    24922.60    24477.23    367.80 o 
 -24  10  16      980.67      895.26    104.38 o 
 -22  10  16    20966.69    20889.99    361.25 o 
 -20  10  16    24210.07    24133.34    296.16 o 
 -18  10  16      337.86      281.62     73.85 o 
 -16  10  16    38530.21    38550.68    372.07 o 
 -14  10  16    32070.79    31744.17    319.06 o 
 -12  10  16       85.35      106.99     63.36 o 
 -10  10  16    37050.06    37923.04    374.70 o 
  -8  10  16    19784.42    20129.58    273.13 o 
  -6  10  16     2255.42     2217.44     99.79 o 
  -4  10  16    26361.62    25653.26    316.91 o 
  -2  10  16     8443.05     8636.20    204.64 o 
   0  10  16     8016.29     8047.94    254.09 o 
   2  10  16    16603.81    17241.78    303.32 o 
   4  10  16     2463.42     2473.33    184.49 o 
 -29  11  16     5040.48     4990.72    195.35 o 
 -27  11  16    25197.07    24641.80    378.22 o 
 -25  11  16    14394.63    14173.58    262.76 o 
 -23  11  16     7359.21     7329.77    189.42 o 
 -21  11  16    34742.86    34811.05    397.00 o 
 -19  11  16     8634.34     7961.40    155.59 o 
 -17  11  16    16788.53    16285.54    261.63 o 
 -15  11  16    49596.99    49458.16    462.67 o 
 -13  11  16     7363.60     7186.90    134.13 o 
 -11  11  16    14873.75    14722.19    192.05 o 
  -9  11  16    35366.46    35612.80    359.89 o 
  -7  11  16      660.26      565.41     84.19 o 
  -5  11  16    20447.83    20686.09    273.40 o 
  -3  11  16    25766.72    26843.37    385.97 o 
  -1  11  16       22.81       -5.88    102.87 o 
   1  11  16    16298.01    16949.28    304.27 o 
   3  11  16    10844.99    11554.70    310.49 o 
 -28  12  16    12512.36    12737.48    268.53 o 
 -26  12  16    17977.80    18142.09    311.74 o 
 -24  12  16      280.66      194.66    103.72 o 
 -22  12  16    24289.92    23905.05    357.66 o 
 -20  12  16    26907.63    26701.53    327.06 o 
 -18  12  16       64.64      -75.27     75.27 o 
 -16  12  16    30268.55    30838.52    317.66 o 
 -14  12  16    18211.54    18375.73    239.57 o 
 -12  12  16     1618.39     1486.42     82.68 o 
 -10  12  16    31936.01    32396.35    336.76 o 
  -8  12  16    13102.94    12695.63    201.69 o 
  -6  12  16     4144.39     3628.62    247.48 o 
  -4  12  16    23131.51    23858.82    358.58 o 
  -2  12  16     6509.74     6392.39    270.20 o 
   0  12  16     5620.88     5469.65    192.62 o 
   2  12  16    16578.44    17294.64    504.35 o 
 -27  13  16    16936.21    17001.63    309.32 o 
 -25  13  16     2400.02     2284.32    137.54 o 
 -23  13  16     9221.11     9150.86    216.75 o 
 -21  13  16    27771.93    27754.93    398.56 o 
 -19  13  16     2943.24     3084.66    179.53 o 
 -17  13  16    13014.71    13358.65    211.49 o 
 -15  13  16    27641.63    27942.25    299.74 o 
 -13  13  16     1133.00      963.09     80.58 o 
 -11  13  16    12722.14    12376.27    183.43 o 
  -9  13  16    18557.95    19017.28    260.40 o 
  -7  13  16      678.40      551.35    104.51 o 
  -5  13  16    11416.93    11149.66    236.13 o 
  -3  13  16    11382.03    11200.50    236.93 o 
  -1  13  16        2.18       -7.09    109.29 o 
   1  13  16     9038.94     9359.32    283.63 o 
 -26  14  16    12468.63    12658.74    265.89 o 
 -24  14  16      406.33      370.22    115.04 o 
 -22  14  16    15330.74    15161.37    468.47 o 
 -20  14  16     8921.65     9079.68    212.23 o 
 -18  14  16     2081.81     1997.05    125.14 o 
 -16  14  16    14902.37    15100.27    228.26 o 
 -14  14  16     6887.13     7219.23    146.85 o 
 -12  14  16     3750.39     3909.37    121.24 o 
 -10  14  16     7383.71     7679.33    170.58 o 
  -8  14  16     4062.88     4154.91    165.55 o 
  -6  14  16     1530.15     1562.11    121.09 o 
  -4  14  16     9963.70    10186.55    231.04 o 
  -2  14  16     1477.92     1389.48    130.91 o 
   0  14  16     1203.93      977.01    235.11 o 
 -25  15  16      375.78      395.80    122.20 o 
 -23  15  16     2264.03     2296.04    143.84 o 
 -21  15  16     9672.01     9564.17    225.68 o 
 -19  15  16       74.11      255.42    102.87 o 
 -17  15  16     5639.86     5565.13    186.31 o 
 -15  15  16     6034.44     6237.86    156.73 o 
 -13  15  16       40.23       13.39     75.95 o 
 -11  15  16     3899.55     3888.34    161.90 o 
  -9  15  16     1713.68     1597.57    124.01 o 
  -7  15  16      263.31      295.19    110.87 o 
  -5  15  16     4272.52     3986.10    177.47 o 
  -3  15  16     2112.67     1995.48    141.39 o 
  -1  15  16      101.09      229.73    146.82 o 
 -24  16  16      199.10      339.68    122.20 o 
 -22  16  16     1456.01     1511.73    134.96 o 
 -20  16  16     2196.74     2301.82    141.84 o 
 -18  16  16     1473.76     1628.34    131.44 o 
 -16  16  16     1921.14     1976.05    131.93 o 
 -14  16  16      320.72      376.69     91.38 o 
 -12  16  16     1783.17     1568.36    125.51 o 
 -10  16  16      957.30     1070.30    120.94 o 
  -8  16  16      231.50      174.44    112.17 o 
  -6  16  16      621.87      744.84    120.94 o 
  -4  16  16     1605.71     1690.68    165.99 o 
 -23  17  16      119.37      355.22    161.93 o 
 -21  17  16       97.41      219.92    121.58 o 
 -19  17  16       33.28      254.74    115.30 o 
 -17  17  16      177.24      196.42    116.37 o 
 -15  17  16      209.71      267.85    116.56 o 
 -13  17  16       55.51      200.87    118.90 o 
 -11  17  16      473.49      583.68    115.08 o 
  -9  17  16       87.46       24.62    114.85 o 
  -7  17  16      831.63      945.75    125.47 o 
  -5  17  16       84.99      219.94    144.80 o 
 -20  18  16      609.53      770.04    132.10 o 
 -18  18  16        4.57       13.45    117.76 o 
 -16  18  16     1184.03     1375.45    135.34 o 
 -14  18  16      409.53      451.26    144.80 o 
 -12  18  16       96.82      125.30    111.41 o 
 -10  18  16     1914.13     2129.93    144.37 o 
  -8  18  16      404.40      488.10    149.87 o 
 -15  19  16     2922.50     3344.65    280.62 o 
 -13  19  16      117.85       16.13    155.48 o 
 -33   1  17      719.63      698.57    106.90 o 
 -31   1  17      852.91      801.00    120.25 o 
 -29   1  17     2693.70     2666.78    185.24 o 
 -27   1  17     2796.71     2362.00    179.60 o 
 -25   1  17      792.76      864.25    104.74 o 
 -23   1  17     2888.81     2779.29    106.01 o 
 -21   1  17     1264.91     1206.61     62.02 o 
 -19   1  17       69.27      172.81     47.44 o 
 -17   1  17     7342.45     7535.48    141.24 o 
 -15   1  17     1182.24     1094.26     51.44 o 
 -13   1  17      114.99      212.02     44.04 o 
 -11   1  17     3023.37     3103.51    107.71 o 
  -9   1  17      248.17      100.59     73.77 o 
  -7   1  17     2295.95     2096.43     95.88 o 
  -5   1  17     3651.59     3306.14     96.09 o 
  -3   1  17       21.22      149.72     61.45 o 
  -1   1  17     3544.09     3565.95    125.28 o 
   1   1  17     1389.37     1549.13     95.71 o 
   3   1  17       14.55       59.20     99.19 o 
   5   1  17     2151.98     2049.90    165.99 o 
 -34   2  17     3935.01     3988.48    187.23 o 
 -32   2  17       20.74      -32.79    108.77 o 
 -30   2  17     5670.19     5641.56    187.23 o 
 -28   2  17     7137.25     7105.33    194.74 o 
 -26   2  17     2206.03     2181.01    106.91 o 
 -24   2  17     8213.37     8148.15    179.31 o 
 -22   2  17     4292.56     4298.34    126.85 o 
 -20   2  17      485.62      492.49     69.55 o 
 -18   2  17    13878.85    13843.47    172.92 o 
 -16   2  17    14381.68    14282.40    226.68 o 
 -14   2  17      295.48      298.16     49.03 o 
 -12   2  17    15198.68    15020.21    213.92 o 
 -10   2  17    10960.73    10325.79    130.22 o 
  -8   2  17     3020.74     2845.22     87.08 o 
  -6   2  17    13030.28    12679.30    175.04 o 
  -4   2  17     7955.30     8035.59    133.02 o 
  -2   2  17     3948.18     4012.71    128.37 o 
   0   2  17     8539.57     8358.01    148.40 o 
   2   2  17      819.14      946.35    106.49 o 
   4   2  17     3046.76     2848.09    145.29 o 
 -33   3  17     6662.62     6534.47    310.95 o 
 -31   3  17     2747.12     2653.76    251.88 o 
 -29   3  17     8279.69     8301.04    245.82 o 
 -27   3  17    10988.03    10853.06    315.27 o 
 -25   3  17     3385.45     3261.95    121.22 o 
 -23   3  17    26186.92    26345.12    271.41 o 
 -21   3  17    10590.95    10436.13    171.84 o 
 -19   3  17     2249.96     2328.70    113.57 o 
 -17   3  17    37899.80    37862.64    357.56 o 
 -15   3  17     3325.12     3227.99     91.34 o 
 -13   3  17    13147.29    13392.51    152.83 o 
 -11   3  17    43060.25    42733.52    348.59 o 
  -9   3  17      185.98       86.90     48.90 o 
  -7   3  17    19010.50    18617.69    207.35 o 
  -5   3  17    25597.97    25691.63    267.21 o 
  -3   3  17      422.97      492.79     68.05 o 
  -1   3  17    20683.63    21250.27    244.56 o 
   1   3  17     8282.20     8172.20    197.04 o 
   3   3  17      199.79      144.64    103.57 o 
   5   3  17    12101.61    12901.45    316.27 o 
 -32   4  17      569.84      646.28    145.66 o 
 -30   4  17    12050.56    12002.39    328.11 o 
 -28   4  17    15235.23    15524.42    241.86 o 
 -26   4  17      433.37      433.79     81.47 o 
 -24   4  17    32346.89    32943.32    382.38 o 
 -22   4  17    13598.23    14031.86    192.77 o 
 -20   4  17      206.93      190.23     49.89 o 
 -18   4  17    38151.15    38788.77    367.06 o 
 -16   4  17    23216.61    22524.16    238.78 o 
 -14   4  17     3994.13     3977.33    105.81 o 
 -12   4  17    43878.31    43534.39    376.48 o 
 -10   4  17    23873.84    24252.17    218.08 o 
  -8   4  17     6437.36     6243.89    116.76 o 
  -6   4  17    23376.62    23160.63    248.59 o 
  -4   4  17    10865.06    10608.79    156.72 o 
  -2   4  17    11905.67    11567.49    169.06 o 
   0   4  17    23955.83    24636.42    355.80 o 
   2   4  17     3532.69     3512.75    160.27 o 
   4   4  17     4120.89     4379.97    178.03 o 
 -33   5  17     9667.90    10004.59    304.16 o 
 -31   5  17     9508.35     9633.85    307.16 o 
 -29   5  17    28306.07    28779.12    365.01 o 
 -27   5  17    10140.50     9880.27    188.33 o 
 -25   5  17    21149.75    21374.59    302.13 o 
 -23   5  17    39820.76    39630.82    777.23 o 
 -21   5  17     1777.88     1604.14     74.24 o 
 -19   5  17    15037.98    14412.69    168.76 o 
 -17   5  17    57220.77    56654.00    546.64 o 
 -15   5  17      359.31      278.91     89.27 o 
 -13   5  17    30231.43    29808.96    301.62 o 
 -11   5  17    47244.12    47041.86    405.08 o 
  -9   5  17      551.32      539.27     64.00 o 
  -7   5  17    20811.49    20514.88    212.11 o 
  -5   5  17    27221.29    27429.90    286.96 o 
  -3   5  17        5.17      -44.91     64.23 o 
  -1   5  17    25734.11    25868.57    575.91 o 
   1   5  17    14227.10    14704.04    265.34 o 
   3   5  17       32.74       50.01    106.49 o 
 -32   6  17      182.97       10.11    142.14 o 
 -30   6  17    27973.70    28540.66    416.59 o 
 -28   6  17    26834.37    26430.56    338.63 o 
 -26   6  17      198.65      198.64     86.36 o 
 -24   6  17    50436.34    50519.02    668.86 o 
 -22   6  17    19845.10    19611.66    253.20 o 
 -20   6  17     2728.81     2704.35     85.01 o 
 -18   6  17    53905.43    52902.26    496.02 o 
 -16   6  17    24650.84    24405.79    259.31 o 
 -14   6  17     8324.02     8060.25    125.47 o 
 -12   6  17    47681.37    47649.34    411.53 o 
 -10   6  17    14491.75    14205.79    165.79 o 
  -8   6  17     7780.47     7834.16    133.14 o 
  -6   6  17    27266.21    27179.17    264.76 o 
  -4   6  17    12384.02    12743.70    176.42 o 
  -2   6  17     4229.33     4130.93    134.58 o 
   0   6  17    12873.72    13103.99    246.49 o 
   2   6  17     1410.92     1560.70    128.39 o 
   4   6  17     6842.98     6925.43    269.24 o 
 -31   7  17     8298.48     8132.20    225.14 o 
 -29   7  17    34400.14    33970.87    485.98 o 
 -27   7  17     7706.53     7738.53    227.70 o 
 -25   7  17    14810.66    14761.65    285.71 o 
 -23   7  17    36942.18    36380.43    416.09 o 
 -21   7  17     2609.19     2812.20    107.95 o 
 -19   7  17    25904.86    25812.20    278.20 o 
 -17   7  17    44612.88    44723.12    430.75 o 
 -15   7  17     1671.33     1449.73     74.70 o 
 -13   7  17    20924.82    20838.12    215.12 o 
 -11   7  17    24374.73    24733.65    263.79 o 
  -9   7  17      460.39      391.07     73.14 o 
  -7   7  17    15649.35    15406.35    291.72 o 
  -5   7  17    12907.00    12732.03    200.20 o 
  -3   7  17        0.39      -90.22     90.22 o 
  -1   7  17    11397.44    11693.27    235.90 o 
   1   7  17     6509.69     6572.79    190.78 o 
   3   7  17      508.74      422.26    116.71 o 
 -32   8  17       18.79       66.82    120.70 o 
 -30   8  17    21791.06    21360.02    431.48 o 
 -28   8  17    22523.36    22363.19    349.12 o 
 -26   8  17      836.27      783.57    106.66 o 
 -24   8  17    28016.74    27520.64    385.47 o 
 -22   8  17    17843.50    17866.38    239.86 o 
 -20   8  17     1565.09     1583.59     82.24 o 
 -18   8  17    28502.18    28667.50    303.71 o 
 -16   8  17    13145.39    12957.81    186.84 o 
 -14   8  17     4666.40     4732.48    110.40 o 
 -12   8  17    29863.24    30374.86    309.35 o 
 -10   8  17     6211.06     6344.39    125.63 o 
  -8   8  17     2687.70     2664.78    143.83 o 
  -6   8  17    14191.35    13988.98    210.96 o 
  -4   8  17     2647.26     2579.84    154.02 o 
  -2   8  17     3596.27     3431.37    158.48 o 
   0   8  17    11150.95    11537.33    241.51 o 
   2   8  17     1853.71     1605.76    131.22 o 
 -31   9  17     1824.86     1759.55    140.93 o 
 -29   9  17    17916.17    17422.44    305.02 o 
 -27   9  17     1690.23     1560.84    121.81 o 
 -25   9  17     6468.30     6258.60    173.70 o 
 -23   9  17    11618.34    11695.36    216.62 o 
 -21   9  17      600.84      483.17     77.80 o 
 -19   9  17     6492.52     6377.56    138.82 o 
 -17   9  17     7482.21     7716.49    179.53 o 
 -15   9  17       68.35      113.00     61.32 o 
 -13   9  17    17808.04    18043.31    214.47 o 
 -11   9  17     9305.81     9396.81    151.20 o 
  -9   9  17      210.17      132.06     66.36 o 
  -7   9  17     5821.93     5341.24    138.76 o 
  -5   9  17     6259.29     6447.38    172.98 o 
  -3   9  17       90.95       38.43     98.46 o 
  -1   9  17     3998.94     3839.34    166.47 o 
   1   9  17     5013.43     5435.16    188.75 o 
 -30  10  17     2913.64     2559.13    165.22 o 
 -28  10  17     6287.25     6017.20    197.02 o 
 -26  10  17       33.77       30.34    100.66 o 
 -24  10  17     1260.73     1247.55    112.78 o 
 -22  10  17     6423.36     6353.84    150.88 o 
 -20  10  17       18.70       14.09     72.56 o 
 -18  10  17     1968.48     1977.73     97.72 o 
 -16  10  17     2258.79     2163.99     98.50 o 
 -14  10  17      522.44      530.50     69.34 o 
 -12  10  17     5871.69     6068.85    126.45 o 
 -10  10  17      828.97      786.41     76.19 o 
  -8  10  17      480.93      546.64     82.21 o 
  -6  10  17     4429.41     4584.45    155.52 o 
  -4  10  17      292.96      360.25    100.11 o 
  -2  10  17      438.59      436.37    104.51 o 
   0  10  17     4283.16     4303.63    171.98 o 
   2  10  17      589.30      838.49    150.16 o 
 -29  11  17      100.07       45.43    111.50 o 
 -27  11  17       23.68       -2.21    104.29 o 
 -25  11  17     1071.92     1087.10    115.04 o 
 -23  11  17      110.96       93.82     97.65 o 
 -21  11  17      987.84     1071.21     90.11 o 
 -19  11  17      210.99      329.05     78.50 o 
 -17  11  17       25.56      128.71     75.85 o 
 -15  11  17     1082.41     1047.50     75.84 o 
 -13  11  17     1624.44     1578.67     83.80 o 
 -11  11  17     1281.34     1155.47     80.85 o 
  -9  11  17       62.70        1.33     77.87 o 
  -7  11  17     1178.27     1242.48    107.28 o 
  -5  11  17      842.54      789.65    108.77 o 
  -3  11  17       31.65      -13.40    103.19 o 
  -1  11  17      314.10      376.24    113.17 o 
   1  11  17     1074.12     1089.46    170.65 o 
 -28  12  17      105.48      232.00    118.67 o
[truncated: 51,652 more chars]
